# Supplementary material for: Hydro­thermal synthesis and crystal structure of poly[bis­(μ3-3,4-di­amino­benzoato)manganese], a layered coordination polymer
Source: Acta Crystallogr E Crystallogr Commun. 2020 May 22;76(Pt 6):909–13. doi: 10.1107/S2056989020006805 (PMC7273982; doi:10.1107/S2056989020006805)
Supplement: Supplementary file 1 [file e-76-00909-sup1.cif]

##############################################################################
#                                                                            #
# This CIF contains the data in a paper accepted for publication in          #
# Acta Crystallographica Section E. It conforms to the requirements of       #
# Notes for Authors for Acta Crystallographica Section E, and has been       #
# peer reviewed under the auspices of the IUCr Commission on Journals.       #
#                                                                            #
# Full details of the Crystallographic Information File format               #
# are given in the paper "The Crystallographic Information File (CIF):       #
# a New Standard Archive File for Crystallography" by S. R. Hall, F. H.      #
# Allen and I. D. Brown [Acta Cryst. (1991), A47, 655-685].                  #
#                                                                            #
# The current version of the core CIF dictionary is obtainable from          #
# ftp://ftp.iucr.org/pub/cif_core.dic.                                       #
#                                                                            #
# Software is freely available for graphical display of the structure(s)     #
# in this CIF. For information consult the CIF software page                 #
# http://www.iucr.org/resources/cif/software.                                #
#                                                                            #
# This file may be used for bona fide research purposes within the           #
# scientific community so long as proper attribution is given to the journal # 
# article from which it was obtained.                                        #
#                                                                            #
##############################################################################
data_I
_audit_creation_method     'SHELXL-2018/3'
_chemical_name_systematic
;\
Poly[bis(\m~3~-3,4-diaminobenzoato-\
\k^3^<i>N</i>^3^,<i>O</i>,<i>O</i>')manganese(II)]
;
_chemical_name_common     ?
_chemical_formula_moiety     'C14 H14 Mn N4 O4'
_chemical_formula_sum     'C14 H14 Mn N4 O4'
_chemical_formula_iupac     '[Mn (C7 H7 N2 O2)2]'
_chemical_formula_weight     357.23
_chemical_melting_point     ?
_space_group_crystal_system     monoclinic
_space_group_name_H-M_alt     'P 21/n'
_space_group_name_Hall     '-P 2yn'
loop_
    _space_group_symop_operation_xyz
    'x, y, z'
    '-x+1/2, y+1/2, -z+1/2'
    '-x, -y, -z'
    'x-1/2, -y-1/2, z-1/2'
_cell_length_a     11.5171(5)
_cell_length_b     4.4212(2)
_cell_length_c     13.9752(7)
_cell_angle_alpha     90
_cell_angle_beta     104.698(3)
_cell_angle_gamma     90
_cell_volume     688.32(6)
_cell_formula_units_Z     2
_cell_measurement_reflns_used     5315
_cell_measurement_theta_min     1.02
_cell_measurement_theta_max     26.02
_cell_measurement_temperature     180(2)
_exptl_crystal_description     slab
_exptl_crystal_colour     colourless
_exptl_crystal_size_max     0.230
_exptl_crystal_size_mid     0.100
_exptl_crystal_size_min     0.050
_exptl_crystal_density_diffrn     1.724
_exptl_crystal_density_meas     ?
_exptl_crystal_density_method     ?
_exptl_crystal_F_000     366
_exptl_absorpt_coefficient_mu     0.987
_exptl_absorpt_correction_type     multi-scan
_exptl_absorpt_process_details
;
(<i>SORTAV</i>; Blessing, 1995)
;
_exptl_absorpt_correction_T_min     0.869
_exptl_absorpt_correction_T_max     0.983
_diffrn_ambient_temperature     180(2)
_diffrn_source     ?
_diffrn_radiation_type     MoK\a
_diffrn_radiation_wavelength     0.71073
_diffrn_measurement_device_type     'Nonius KappaCCD'
_diffrn_measurement_method     '\w and \f'
_diffrn_detector_area_resol_mean     ?
_diffrn_reflns_number     5289
_diffrn_reflns_av_R_equivalents     0.0417
_diffrn_reflns_av_unetI/netI     0.0383
_diffrn_reflns_theta_min     2.053
_diffrn_reflns_theta_max     25.994
_diffrn_reflns_theta_full     25.242
_diffrn_measured_fraction_theta_max     0.997
_diffrn_measured_fraction_theta_full     0.998
_diffrn_reflns_limit_h_min     -14
_diffrn_reflns_limit_h_max     13
_diffrn_reflns_limit_k_min     -5
_diffrn_reflns_limit_k_max     5
_diffrn_reflns_limit_l_min     -17
_diffrn_reflns_limit_l_max     17
_refine_special_details     ?
_reflns_number_total     1345
_reflns_number_gt     1105
_reflns_threshold_expression     'I > 2\s(I)'
_refine_ls_structure_factor_coef     Fsqd
_refine_ls_matrix_type     full
_refine_ls_R_factor_all     0.0423
_refine_ls_R_factor_gt     0.0310
_refine_ls_wR_factor_gt     0.0697
_refine_ls_wR_factor_ref     0.0742
_refine_ls_goodness_of_fit_ref     1.048
_refine_ls_restrained_S_all     1.048
_refine_ls_number_reflns     1345
_refine_ls_number_parameters     119
_refine_ls_number_restraints     0
_refine_ls_hydrogen_treatment     mixed
_refine_ls_weighting_scheme     calc
_refine_ls_weighting_details
              'w=1/[\s^2^(Fo^2^)+(0.0282P)^2^+0.5090P] where P=(Fo^2^+2Fc^2^)/3'
_atom_sites_solution_hydrogens     mixed
_atom_sites_solution_primary     direct
_atom_sites_solution_secondary     ?
_refine_ls_shift/su_max     0.000
_refine_ls_shift/su_mean     0.000
_refine_diff_density_max     0.271
_refine_diff_density_min     -0.275
_refine_ls_extinction_method
;
SHELXL2018/3 (Sheldrick 2015)
;
_refine_ls_extinction_coef     0.012(2)
_refine_ls_extinction_expression
                                  'Fc^*^=kFc[1+0.001xFc^2^\l^3^/sin(2\q)]^-1/4^'
loop_
    _atom_type_symbol
    _atom_type_description
    _atom_type_scat_dispersion_real
    _atom_type_scat_dispersion_imag
    _atom_type_scat_source
    'C' 'C' 0.0033 0.0016
                         'International Tables Vol C Tables 4.2.6.8 and 6.1.1.4'
    'H' 'H' 0.0000 0.0000
                         'International Tables Vol C Tables 4.2.6.8 and 6.1.1.4'
    'N' 'N' 0.0061 0.0033
                         'International Tables Vol C Tables 4.2.6.8 and 6.1.1.4'
    'O' 'O' 0.0106 0.0060
                         'International Tables Vol C Tables 4.2.6.8 and 6.1.1.4'
    'Mn' 'Mn' 0.3368 0.7283
                         'International Tables Vol C Tables 4.2.6.8 and 6.1.1.4'
_computing_data_collection
;
COLLECT (Nonius, 1998)
;
_computing_cell_refinement
;
HKL Scalepack (Otwinowski & Minor, 1997)
;
_computing_data_reduction
;
HKL Denzo and Scalepack (Otwinowski & Minor, 1997),
SORTAV (Blessing, 1995)
;
_computing_structure_solution
;
SHELXS97 (Sheldrick, 2008)
;
_computing_structure_refinement
;
<i>SHELXL2014/7</i> (Sheldrick, 2015)
;
_computing_molecular_graphics
;
ORTEP-3 for Windows (Farrugia, 2012) and ATOMS (Shape Software,
2007)
;
_computing_publication_material
;
publCIF (Westrip, 2010)
;
loop_
    _atom_site_type_symbol
    _atom_site_label
    _atom_site_fract_x
    _atom_site_fract_y
    _atom_site_fract_z
    _atom_site_U_iso_or_equiv
    _atom_site_adp_type
    _atom_site_calc_flag
    _atom_site_occupancy
    _atom_site_disorder_assembly
    _atom_site_disorder_group
    Mn Mn1 0.000000 0.500000 0.000000 0.01883(17) Uani d 1 . .
    C C1 0.32186(18) -0.0488(5) 0.11717(15) 0.0195(5) Uani d 1 . .
    C C2 0.36414(18) 0.1055(5) 0.20598(15) 0.0198(5) Uani d 1 . .
    H H2 0.312438 0.241153 0.228031 0.024 Uiso calc 1 . .
    C C3 0.48037(18) 0.0642(5) 0.26264(15) 0.0192(5) Uani d 1 . .
    C C4 0.55799(18) -0.1335(5) 0.23063(16) 0.0204(5) Uani d 1 . .
    C C5 0.51634(19) -0.2802(5) 0.13985(17) 0.0254(5) Uani d 1 . .
    H H5 0.568982 -0.407707 0.115733 0.030 Uiso calc 1 . .
    C C6 0.39925(19) -0.2419(5) 0.08470(16) 0.0242(5) Uani d 1 . .
    H H6 0.371484 -0.348284 0.024144 0.029 Uiso calc 1 . .
    C C7 0.19402(18) -0.0122(5) 0.06079(14) 0.0181(4) Uani d 1 . .
    N N1 0.52161(17) 0.2169(4) 0.35541(13) 0.0205(4) Uani d 1 . .
    H H1N 0.482(2) 0.387(6) 0.3585(18) 0.025 Uiso d 1 . .
    H H2N 0.596(2) 0.262(6) 0.3646(18) 0.025 Uiso d 1 . .
    N N2 0.67763(16) -0.1663(5) 0.28747(15) 0.0229(4) Uani d 1 . .
    H H3N 0.716(2) -0.306(6) 0.2669(18) 0.028 Uiso d 1 . .
    H H4N 0.681(2) -0.190(6) 0.350(2) 0.028 Uiso d 1 . .
    O O1 0.13370(12) 0.1975(3) 0.08586(11) 0.0224(4) Uani d 1 . .
    O O2 0.15011(13) -0.1998(3) -0.00841(11) 0.0229(4) Uani d 1 . .
loop_
    _atom_site_aniso_label
    _atom_site_aniso_U_11
    _atom_site_aniso_U_22
    _atom_site_aniso_U_33
    _atom_site_aniso_U_12
    _atom_site_aniso_U_13
    _atom_site_aniso_U_23
    Mn1 0.0190(3) 0.0173(3) 0.0187(3) 0.00075(19) 0.00188(18) 0.00021(19)
    C1 0.0194(10) 0.0188(12) 0.0196(10) -0.0010(8) 0.0034(9) 0.0023(8)
    C2 0.0198(10) 0.0176(11) 0.0225(11) 0.0022(8) 0.0064(9) 0.0021(9)
    C3 0.0198(10) 0.0200(12) 0.0171(10) -0.0027(8) 0.0033(8) 0.0013(8)
    C4 0.0165(10) 0.0203(11) 0.0238(11) -0.0015(9) 0.0041(9) 0.0039(9)
    C5 0.0233(11) 0.0276(13) 0.0265(12) 0.0059(10) 0.0088(9) -0.0022(10)
    C6 0.0258(11) 0.0256(12) 0.0201(11) 0.0009(10) 0.0036(9) -0.0028(9)
    C7 0.0198(10) 0.0176(10) 0.0168(10) -0.0030(9) 0.0044(8) 0.0042(9)
    N1 0.0189(9) 0.0182(10) 0.0230(9) -0.0018(8) 0.0027(8) -0.0021(8)
    N2 0.0185(9) 0.0273(11) 0.0232(10) 0.0037(8) 0.0058(8) 0.0013(9)
    O1 0.0208(8) 0.0215(8) 0.0234(8) 0.0047(6) 0.0026(6) 0.0013(6)
    O2 0.0227(8) 0.0232(8) 0.0215(8) -0.0022(6) 0.0031(6) -0.0017(7)
_geom_special_details
;
 All esds (except the esd in the dihedral angle between two l.s. planes)
 are estimated using the full covariance matrix.  The cell esds are taken
 into account individually in the estimation of esds in distances, angles
 and torsion angles; correlations between esds in cell parameters are only
 used when they are defined by crystal symmetry.  An approximate (isotropic)
 treatment of cell esds is used for estimating esds involving l.s. planes.
;
loop_
    _geom_bond_atom_site_label_1
    _geom_bond_atom_site_label_2
    _geom_bond_site_symmetry_2
    _geom_bond_distance
    _geom_bond_publ_flag
    Mn1 O1 . 2.1591(14) ?
    Mn1 O1 3_565 2.1591(14) ?
    Mn1 O2 3 2.2062(15) ?
    Mn1 O2 1_565 2.2062(15) ?
    Mn1 N1 4_565 2.3065(19) ?
    Mn1 N1 2 2.3065(19) ?
    C1 C6 . 1.391(3) ?
    C1 C2 . 1.392(3) ?
    C1 C7 . 1.492(3) ?
    C2 C3 . 1.384(3) ?
    C2 H2 . 0.9500 ?
    C3 C4 . 1.402(3) ?
    C3 N1 . 1.432(3) ?
    C4 C5 . 1.397(3) ?
    C4 N2 . 1.413(3) ?
    C5 C6 . 1.383(3) ?
    C5 H5 . 0.9500 ?
    C6 H6 . 0.9500 ?
    C7 O1 . 1.261(3) ?
    C7 O2 . 1.277(3) ?
    N1 H1N . 0.88(3) ?
    N1 H2N . 0.86(3) ?
    N2 H3N . 0.85(3) ?
    N2 H4N . 0.88(3) ?
loop_
    _geom_angle_atom_site_label_1
    _geom_angle_atom_site_label_2
    _geom_angle_atom_site_label_3
    _geom_angle_site_symmetry_1
    _geom_angle_site_symmetry_3
    _geom_angle
    _geom_angle_publ_flag
    O1 Mn1 O1 . 3_565 180.0 ?
    O1 Mn1 O2 . 3 93.20(6) ?
    O1 Mn1 O2 3_565 3 86.80(6) ?
    O1 Mn1 O2 . 1_565 86.80(6) ?
    O1 Mn1 O2 3_565 1_565 93.20(6) ?
    O2 Mn1 O2 3 1_565 180.0 ?
    O1 Mn1 N1 . 4_565 90.52(6) ?
    O1 Mn1 N1 3_565 4_565 89.48(6) ?
    O2 Mn1 N1 3 4_565 93.25(6) ?
    O2 Mn1 N1 1_565 4_565 86.75(6) ?
    O1 Mn1 N1 . 2 89.48(6) ?
    O1 Mn1 N1 3_565 2 90.52(6) ?
    O2 Mn1 N1 3 2 86.75(6) ?
    O2 Mn1 N1 1_565 2 93.25(6) ?
    N1 Mn1 N1 4_565 2 180.0 ?
    C6 C1 C2 . . 118.93(19) ?
    C6 C1 C7 . . 121.50(18) ?
    C2 C1 C7 . . 119.54(19) ?
    C3 C2 C1 . . 121.0(2) ?
    C3 C2 H2 . . 119.5 ?
    C1 C2 H2 . . 119.5 ?
    C2 C3 C4 . . 120.14(19) ?
    C2 C3 N1 . . 120.44(19) ?
    C4 C3 N1 . . 119.41(18) ?
    C5 C4 C3 . . 118.65(19) ?
    C5 C4 N2 . . 121.6(2) ?
    C3 C4 N2 . . 119.64(19) ?
    C6 C5 C4 . . 120.7(2) ?
    C6 C5 H5 . . 119.7 ?
    C4 C5 H5 . . 119.7 ?
    C5 C6 C1 . . 120.6(2) ?
    C5 C6 H6 . . 119.7 ?
    C1 C6 H6 . . 119.7 ?
    O1 C7 O2 . . 123.23(18) ?
    O1 C7 C1 . . 118.20(18) ?
    O2 C7 C1 . . 118.53(19) ?
    C3 N1 Mn1 . 2_545 120.83(14) ?
    C3 N1 H1N . . 112.9(16) ?
    Mn1 N1 H1N 2_545 . 98.0(16) ?
    C3 N1 H2N . . 109.6(17) ?
    Mn1 N1 H2N 2_545 . 107.0(17) ?
    H1N N1 H2N . . 107(2) ?
    C4 N2 H3N . . 113.5(17) ?
    C4 N2 H4N . . 111.1(16) ?
    H3N N2 H4N . . 111(2) ?
    C7 O1 Mn1 . . 131.83(13) ?
    C7 O2 Mn1 . 1_545 121.03(13) ?
loop_
    _geom_torsion_atom_site_label_1
    _geom_torsion_atom_site_label_2
    _geom_torsion_atom_site_label_3
    _geom_torsion_atom_site_label_4
    _geom_torsion_site_symmetry_1
    _geom_torsion_site_symmetry_2
    _geom_torsion_site_symmetry_3
    _geom_torsion_site_symmetry_4
    _geom_torsion
    _geom_torsion_publ_flag
    C6 C1 C2 C3 . . . . -1.4(3) ?
    C7 C1 C2 C3 . . . . 176.57(19) ?
    C1 C2 C3 C4 . . . . 0.5(3) ?
    C1 C2 C3 N1 . . . . -178.0(2) ?
    C2 C3 C4 C5 . . . . 1.6(3) ?
    N1 C3 C4 C5 . . . . -179.9(2) ?
    C2 C3 C4 N2 . . . . 177.9(2) ?
    N1 C3 C4 N2 . . . . -3.5(3) ?
    C3 C4 C5 C6 . . . . -2.9(3) ?
    N2 C4 C5 C6 . . . . -179.1(2) ?
    C4 C5 C6 C1 . . . . 2.0(3) ?
    C2 C1 C6 C5 . . . . 0.1(3) ?
    C7 C1 C6 C5 . . . . -177.8(2) ?
    C6 C1 C7 O1 . . . . -169.7(2) ?
    C2 C1 C7 O1 . . . . 12.4(3) ?
    C6 C1 C7 O2 . . . . 12.3(3) ?
    C2 C1 C7 O2 . . . . -165.55(19) ?
    C2 C3 N1 Mn1 . . . 2_545 89.4(2) ?
    C4 C3 N1 Mn1 . . . 2_545 -89.1(2) ?
    O2 C7 O1 Mn1 . . . . -40.5(3) ?
    C1 C7 O1 Mn1 . . . . 141.59(15) ?
    O1 C7 O2 Mn1 . . . 1_545 -60.8(2) ?
    C1 C7 O2 Mn1 . . . 1_545 117.02(17) ?
loop_
    _geom_hbond_atom_site_label_D
    _geom_hbond_atom_site_label_H
    _geom_hbond_atom_site_label_A
    _geom_hbond_site_symmetry_A
    _geom_hbond_distance_DH
    _geom_hbond_distance_HA
    _geom_hbond_distance_DA
    _geom_hbond_angle_DHA
    _geom_hbond_publ_flag
    N1 H1N O1 2 0.88(3) 2.19(3) 3.022(3) 156(2) yes
    N2 H3N N2 2_645 0.85(3) 2.26(3) 3.106(3) 178(2) yes
    N2 H4N O2 4_656 0.88(3) 2.15(3) 3.008(2) 167(2) yes
_shelx_space_group_comment
;
The symmetry employed for this shelxl refinement is uniquely defined
by the following loop, which should always be used as a source of
symmetry information in preference to the above space-group names.
They are only intended as comments.
;
_shelx_estimated_absorpt_T_min     0.805
_shelx_estimated_absorpt_T_max     0.952
_shelx_hkl_file
;
 -14   0   3   -0.11    2.79
 -14   0   4   27.93    3.98
 -14   0   5    2.15    3.44
 -14   0   6   46.99    5.15
 -14   0   7    6.64    4.18
 -13   0   1   29.27    3.11
 -13   0   2   -3.12    1.72
 -13   0   3   61.09    6.69
 -13   0   4    0.43    3.23
 -13   0   5  217.82   15.55
 -13   0   6    5.70    3.98
 -13   0   7   46.66    5.05
 -13   0   8    8.88    4.39
 -13   0   9  188.30   14.33
 -13   0  10   -0.32    4.68
  13   1  -1    2.53    2.32
  13  -1  -1   -0.33    2.60
  13   1  -2   50.33    4.24
  13  -1  -2   34.48    4.67
  13  -1  -3   -0.32    3.25
  13   1  -3   -0.74    1.91
  13  -1  -4   61.98    5.31
  13   1  -4   55.91    6.08
  13   1  -5   -2.45    2.35
  13  -1  -5   -3.12    2.80
  13   1  -6   47.35    5.23
  13  -1  -6   52.95    5.38
  13  -1  -7  128.30   13.20
  13   1  -7  114.58   11.52
  13   1  -8   -3.09    3.83
  13  -1  -8    6.94    4.49
  13  -1  -9   79.98    6.73
  13   1  -9   68.24    6.92
  13   2  -2   -1.36    2.73
 -13   2   2   -6.23    4.81
  13  -2  -2    4.69    3.51
  13  -2  -3   18.27    4.04
  13   2  -3   18.32    3.58
 -13   2   3   11.83    3.61
 -13   2   4   19.76    3.73
  13   2  -4   14.99    3.80
  13  -2  -4   10.60    3.92
  13  -2  -5    8.15    4.02
 -13   2   5    1.98    3.19
  13   2  -5    1.38    2.64
  13   2  -6   -0.21    3.81
 -13   2   6   -0.66    4.41
  13  -2  -6    3.38    2.96
 -12   0   1   -1.18    2.26
 -12   0   2   11.12    2.70
  12   0  -2    8.74    2.70
 -12   0   3   -3.14    2.13
 -12   0   4   57.99    4.55
 -12   0   6  262.74   13.52
 -12   0   7   -4.62    2.79
 -12   0   8  347.67   21.27
 -12   0   9    0.85    4.27
 -12   0  10   80.28    9.59
 -12   0  11    9.66    3.50
 -12   0  12   16.42    5.08
  12  -1  -1  125.77    8.98
 -12  -1   1  122.37    7.47
  12   1  -1  117.49    7.84
  12   1  -2   31.10    3.19
  12  -1  -2   28.26    3.81
  12  -1  -2   35.99    4.29
  12  -1  -3   27.75    3.01
  12  -1  -3   31.12    4.13
  12   1  -3   22.89    2.66
  12   1  -4   15.36    2.56
  12  -1  -4    7.57    3.79
  12  -1  -4   17.47    3.22
  12   1  -5  108.75    8.13
  12  -1  -5  118.94    7.80
  12  -1  -5  102.60    8.62
  12   1  -6    3.84    3.52
  12  -1  -6    0.64    2.68
  12  -1  -6   -2.04    3.76
  12   1  -7   11.30    2.88
  12  -1  -7   20.80    3.33
  12   1  -8    2.45    2.88
  12  -1  -8    0.11    2.89
  12  -1  -9  112.93   10.90
  12   1  -9  102.39    8.52
  12  -1 -10   -2.13    3.30
  12   1 -10    3.61    3.08
  12   1 -11   20.87    3.81
  12  -1 -11   19.74    3.93
  12  -1 -12   10.59    5.19
  12   1 -12    8.99    3.70
  12  -2  -1   24.92    3.31
  12   2  -1   32.87    4.09
 -12   2   1   33.63    4.14
  12   2  -2  142.44    9.89
  12  -2  -2  131.58   11.32
 -12   2   2  142.72   10.50
 -12   2   3    3.83    4.38
  12  -2  -3   -2.33    2.55
  12   2  -3    1.90    2.11
 -12   2   4   58.45    6.15
  12   2  -4   47.34    5.50
  12  -2  -4   45.77    5.20
  12   2  -5   56.54    6.25
 -12   2   5   42.64    6.05
  12   2  -6   81.20    9.13
 -12   2   6  105.83    8.83
  12  -2  -6   83.94    7.00
  12  -2  -7   15.11    4.75
  12   2  -7   15.70    3.29
  12   2  -8   10.92    4.24
  12  -2  -8    5.49    3.27
  12   2  -9   16.64    3.50
  12  -2  -9   15.09    3.69
  12   2 -10    4.98    3.28
  12  -2 -10   14.97    5.17
  11   0  -1   47.85    4.00
 -11   0   1   39.98    3.26
 -11   0   2    2.13    2.47
  11   0  -2    9.09    2.92
 -11   0   3    1.90    2.69
  11   0  -3    0.11    2.06
  11   0  -3    5.94    2.59
  11   0  -4    9.52    3.35
  11   0  -4   -1.95    1.51
 -11   0   4    1.34    2.12
  11   0  -5 1447.52   65.97
  11   0  -5 1368.41   67.51
  11   0  -6    2.69    2.58
  11   0  -6   -1.19    2.05
  11   0  -7    5.05    3.01
  11   0  -7   -0.54    1.73
 -11   0   8   -2.78    4.18
 -11   0   9   23.07    4.70
 -11   0  10    0.43    3.09
 -11   0  11    2.44    4.57
 -11   0  12   -3.50    3.18
 -11   0  13   87.72    8.16
 -11   1   1    7.69    2.53
  11  -1  -1    1.82    3.21
  11  -1  -1    4.04    1.75
 -11  -1   1    9.43    2.50
  11   1  -1    3.81    2.22
 -11  -1   1    4.87    2.21
  11  -1  -2   68.21    5.68
 -11  -1   2   67.88    4.55
 -11   1   2   62.49    4.87
  11   1  -2   80.34    5.54
 -11  -1   3    0.23    2.03
  11  -1  -3    4.12    2.82
  11   1  -3   -1.70    2.02
  11  -1  -3    0.43    2.04
 -11   1   3    2.44    2.77
  11  -1  -4   14.29    2.37
  11  -1  -4   21.74    3.57
  11   1  -4   18.46    2.56
 -11  -1   4    6.51    3.48
  11  -1  -5   15.64    2.91
  11   1  -5   17.30    3.42
  11  -1  -5   11.41    2.91
  11  -1  -6   56.97    4.66
  11   1  -6   51.45    3.85
  11  -1  -6   47.87    4.74
  11  -1  -7   69.84    7.63
  11  -1  -7   62.93    4.58
  11   1  -7   71.87    5.45
  11  -1  -8  116.20   12.32
  11  -1  -8  121.57    8.11
  11   1  -8  106.39    8.43
  11   1  -9    4.57    2.87
  11  -1  -9    8.32    2.85
  11  -1  -9   17.50    4.38
  11  -1 -10  143.52   11.95
  11   1 -10  128.11   11.17
  11   1 -11   20.98    4.88
  11  -1 -11   20.72    3.83
  11   1 -12   70.78    6.78
  11  -1 -12   77.50    8.07
 -11   1  13   32.96    7.93
 -11  -2   1  229.76   18.85
 -11   2   1  327.60   17.87
 -11  -2   1  306.28   22.06
  11   2  -1  333.58   21.00
  11  -2  -1  323.39   14.98
 -11   2   2   16.23    3.38
 -11  -2   2   17.37    2.67
 -11  -2   2    4.58    4.24
  11  -2  -2   11.44    3.50
  11   2  -2   15.04    2.52
 -11   2   3  147.66    9.64
  11  -2  -3  144.79   10.01
  11   2  -3  142.40    8.67
 -11   2   4    5.37    3.50
  11  -2  -4    3.17    3.70
  11   2  -4    9.83    2.43
 -11   2   5   13.06    4.06
  11   2  -5   17.59    3.29
  11  -2  -5    8.35    2.96
  11   2  -6   -2.44    3.61
  11  -2  -6   10.99    4.33
  11  -2  -6    5.60    3.62
  11  -2  -7   17.76    3.86
  11  -2  -7   14.27    3.38
  11   2  -7   22.18    4.14
  11   2  -8   -1.70    2.76
  11  -2  -8    0.32    2.96
  11  -2  -9   98.75    7.95
  11   2  -9   93.12    7.76
  11   2 -10    8.58    4.45
  11  -2 -10    2.74    5.07
  11   2 -11   29.33    5.19
  11  -2 -11   21.84    4.12
  11   3  -1   13.00    2.50
  11  -3  -1   24.17    4.22
 -11   3   1   23.26    4.22
  11  -3  -2   25.01    3.40
 -11   3   2   36.11    4.34
  11   3  -2   37.87    3.86
  11   3  -3   -0.63    3.35
 -11   3   3    1.52    4.57
  11  -3  -3    0.31    3.91
  11  -3  -4   12.17    3.30
 -11   3   4   10.02    3.38
  11   3  -4    9.56    2.84
  11  -3  -5    2.79    3.10
 -11   3   5    5.46    4.37
  11   3  -5    4.53    2.84
  11   3  -6   37.27    4.12
 -11   3   6   39.82    4.06
  11  -3  -6   41.73    5.40
  11   3  -7   12.27    3.39
 -11   3   7   13.59    4.06
  11  -3  -7   13.49    4.36
 -11   3   8  112.83    9.28
  11  -3  -8  117.19    9.72
  11   3  -8  125.90   11.15
 -10   0   1   -0.67    1.90
  10   0  -1    0.22    1.73
  10   0  -2  265.01   12.92
 -10   0   2  229.66   17.91
  10   0  -2  281.21   12.23
 -10   0   3    1.34    2.34
  10   0  -3    0.11    7.78
  10   0  -3    3.68    3.03
  10   0  -4   13.52    2.27
 -10   0   4    7.78    2.67
  10   0  -4   11.36    2.49
  10   0  -5    3.03    1.95
 -10   0   5    0.55    1.89
  10   0  -5    2.59    2.48
  10   0  -6   17.18    2.06
  10   0  -6   10.55    2.80
  10   0  -7   -1.51    1.62
  10   0  -7    1.50    2.69
  10   0  -8    2.16    1.73
  10   0  -8    0.32    4.18
  10   0  -9    1.08    1.62
  10   0  -9   -3.95    2.99
 -10   0  10   19.82    3.62
 -10   0  11   -0.32    3.19
 -10   0  12   51.99    6.05
 -10   0  13   -2.65    3.18
 -10   0  14   55.24    7.09
 -10  -1   1  241.75   10.53
  10  -1  -1  218.50   12.52
 -10   1   1  219.30   11.56
 -10  -1   1  249.68   18.37
  10  -1  -1  208.11   12.11
  10   1  -1  224.73   10.74
 -10   1   2   48.83    4.30
  10  -1  -2   48.16    4.04
 -10  -1   2   53.19    3.73
  10   1  -2   54.56    3.94
 -10  -1   2   46.09    3.55
  10  -1  -2   59.93    4.32
  10  -1  -3    0.32    2.90
 -10   1   3    4.53    2.65
  10  -1  -3   -3.79    2.82
 -10  -1   3   -6.83    2.80
  10   1  -3   -5.76    2.66
  10  -1  -4   16.93    3.13
 -10  -1   4   17.86    3.24
  10  -1  -4   14.49    2.60
 -10   1   4   13.73    2.33
  10   1  -4    8.75    3.10
 -10  -1   5  477.80   34.55
 -10   1   5  448.91   31.01
  10  -1  -5  492.24   36.35
  10  -1  -5  520.43   27.21
  10   1  -5  506.94   28.61
  10  -1  -6   11.19    3.66
  10  -1  -6   12.41    2.29
  10   1  -6   13.98    2.67
  10  -1  -7  126.61    7.08
  10  -1  -7  116.40    7.75
  10   1  -7  112.78    8.02
  10  -1  -8    2.98    1.99
  10  -1  -8    5.24    2.78
  10   1  -8    5.86    2.66
  10  -1  -9  194.34   12.33
  10   1  -9  195.60   11.85
  10  -1 -10   -0.43    3.09
  10   1 -10    2.44    2.87
  10   1 -11   39.22    3.93
  10  -1 -11   35.41    4.36
  10   1 -12   13.98    4.66
  10  -1 -12    9.23    3.40
  10   1 -13   44.64    6.03
  10  -1 -13   42.28    6.36
  10  -1 -14   29.73    5.40
  10   1 -14   33.30    5.50
 -10  -2   1    0.34    1.94
 -10  -2   1    2.56    1.67
 -10   2   1    4.99    2.06
  10  -2  -1   -1.40    2.59
 -10   2   1    2.49    2.82
  10  -2  -1    1.48    2.32
  10   2  -1    4.40    2.52
 -10   2   2  167.48   10.57
  10   2  -2  174.05   11.70
  10  -2  -2  180.15   10.00
  10  -2  -2  170.12   10.41
 -10  -2   2  152.11   10.56
 -10  -2   2  163.03   12.37
 -10  -2   3   50.49    4.24
 -10   2   3   62.68    4.70
  10  -2  -3   49.79    3.95
 -10  -2   3   39.59    4.11
  10   2  -3   45.92    4.65
  10  -2  -3   48.65    4.02
 -10   2   4  169.89   10.10
  10   2  -4  155.66   11.35
  10  -2  -4  159.85    8.12
  10  -2  -4  159.17    9.98
  10  -2  -5    9.93    2.85
 -10   2   5   11.95    2.85
  10   2  -5   11.98    2.54
  10  -2  -5   13.00    3.97
  10   2  -6   17.51    2.97
  10  -2  -6   15.32    3.17
  10  -2  -6   24.72    4.22
  10  -2  -7    4.35    2.68
  10   2  -7   11.04    3.93
  10  -2  -7    6.76    4.12
  10  -2  -8  112.46    8.38
  10   2  -8  131.40   10.96
  10  -2  -9   15.54    3.49
  10   2  -9   25.57    3.51
  10   2 -10  108.15    8.41
  10  -2 -10  120.05   10.70
  10  -2 -11   13.63    3.70
  10   2 -11   15.47    4.77
  10   2 -12   55.80    7.53
  10  -2 -12   61.13    7.30
  10   2 -13   16.72    4.34
  10  -2 -13   17.09    4.01
  10   3  -1   -1.77    3.02
  10  -3  -1    1.13    2.77
 -10   3   1   -3.02    4.43
  10  -3  -2    0.62    2.78
  10   3  -2    0.42    2.30
 -10   3   2    4.44    4.33
  10  -3  -3  158.48    9.55
 -10   3   3  155.11   10.47
  10   3  -3  149.91   10.08
  10  -3  -4    3.30    2.99
  10   3  -4    7.25    2.73
 -10   3   4    1.20    7.18
  10   3  -5   37.42    4.12
  10  -3  -5   31.54    4.66
 -10   3   5   46.09    4.16
 -10   3   6   13.97    4.26
  10  -3  -6   16.38    3.84
  10   3  -6   20.50    3.38
  10  -3  -7   76.27    7.71
  10   3  -7   68.47    6.89
 -10   3   7   73.93    5.72
  10  -3  -8   -5.94    4.69
 -10   3   8    1.64    2.41
  10   3  -8    7.63    4.45
  10  -3  -9   18.05    5.22
 -10   3   9   14.14    2.74
  10   3  -9   13.46    3.50
  10   3 -10    3.82    3.29
  10  -3 -10    0.52    8.57
   9   0  -1  182.35    7.49
   9   0  -1  193.83    9.38
  -9   0   1  166.96   10.06
   9   0  -2    2.48    2.38
   9   0  -2   -1.63    2.71
  -9   0   2   -1.11    2.22
   9   0  -3   22.87    2.60
   9   0  -3   18.60    2.49
  -9   0   3   13.98    2.00
   9   0  -4   -2.38    1.95
  -9   0   4    2.88    1.77
   9   0  -4    1.41    2.70
   9   0  -5  259.08   10.17
   9   0  -5  270.18   12.28
  -9   0   5  213.98   11.45
   9   0  -6    0.65    2.58
   9   0  -6   -0.86    1.73
  -9   0   6   -0.22    1.98
   9   0  -7   37.81    2.93
   9   0  -7   43.16    4.62
  -9   0   7   39.10    3.31
   9   0  -8    3.58    1.84
   9   0  -8    5.46    4.28
   9   0  -9    4.49    1.86
   9   0  -9   -3.10    2.99
  -9   0  10    4.48    4.37
  -9   0  11   61.16    4.80
  -9   0  12   -2.76    3.19
  -9   0  13   98.46    7.55
  -9   0  14    2.23    4.56
  -9   0  15    4.03    3.50
  -9  -1   1  142.01    6.58
  -9   1   1  147.82    7.69
   9   1  -1  145.95    7.02
   9  -1  -1  140.95    7.79
  -9  -1   1  139.00    8.39
   9  -1  -1  151.11    6.71
  -9  -1   2  277.79   16.38
   9  -1  -2  275.54   13.58
  -9  -1   2  238.78   15.73
   9  -1  -2  284.50   10.78
  -9   1   2  290.41   13.04
   9   1  -2  286.25   12.39
   9  -1  -3  446.68   26.44
  -9   1   3  446.06   23.48
  -9  -1   3  411.87   21.13
   9   1  -3  476.50   20.68
   9  -1  -3  445.29   19.45
  -9   1   4  341.57   17.55
   9   1  -4  330.27   15.76
   9  -1  -4  365.90   17.21
   9  -1  -4  325.12   23.08
  -9  -1   4  306.57   20.76
   9  -1  -5   30.38    4.10
   9   1  -5   38.94    3.10
   9  -1  -5   33.32    2.85
  -9  -1   5   31.98    3.33
  -9   1   5   36.27    3.88
   9  -1  -6  226.59   16.61
   9  -1  -6  254.58   12.28
  -9  -1   6  211.19   15.63
   9   1  -6  236.84   11.06
  -9   1   6  202.26   11.68
   9   1  -7    7.88    4.16
   9  -1  -7    7.72    2.79
   9  -1  -8   71.18    5.79
   9   1  -8   77.79    5.87
   9   1  -9    3.19    3.72
   9  -1  -9   -0.32    3.85
   9   1 -10   96.08    7.35
   9  -1 -10   99.36    8.01
   9   1 -11    0.64    2.86
   9  -1 -11    6.92    2.98
   9   1 -12   66.56    6.48
   9  -1 -12   71.50    5.75
   9   1 -13    0.11    3.28
   9  -1 -13    4.46    3.40
   9  -1 -14   29.36    4.67
   9   1 -14   39.08    6.46
   9   1 -15   16.52    3.81
   9  -1 -15   12.82    3.71
   9  -2  -1  397.90   18.67
  -9   2   1  352.07   18.33
  -9   2   1  366.93   22.80
   9   2  -1  404.89   16.45
  -9  -2   1  346.76   21.23
  -9  -2   1  344.09   28.58
   9  -2  -1  354.06   20.41
  -9  -2   2    0.22    1.88
   9  -2  -2   -1.68    2.42
   9  -2  -2    3.71    2.73
   9   2  -2    2.84    2.63
  -9  -2   2    3.86    3.07
  -9   2   2   -0.22    2.49
  -9   2   2   -0.87    2.72
  -9  -2   3   25.51    3.44
   9  -2  -3   22.30    3.19
  -9   2   3   24.88    2.73
   9   2  -3   23.66    2.75
  -9   2   3   27.73    3.16
  -9  -2   3   31.29    3.18
   9  -2  -3   32.51    4.21
   9  -2  -4   -9.37    3.69
   9   2  -4   -2.65    2.12
  -9   2   4   -3.16    2.40
  -9  -2   4    0.00    2.26
   9  -2  -4   -4.42    3.76
  -9   2   5   24.07    2.96
   9  -2  -5   21.20    3.17
   9  -2  -5   13.80    4.01
   9   2  -5   21.00    2.76
   9   2  -6   63.16    4.26
   9  -2  -6   79.70    5.20
   9   2  -7  119.78    8.21
   9  -2  -7  101.22    7.21
   9   2  -8    3.50    2.87
   9  -2  -8    7.19    3.59
   9  -2  -9  420.71   29.84
   9   2  -9  431.41   23.52
   9  -2 -10   13.22    3.28
   9   2 -10   25.04    4.67
   9  -2 -11   59.42    6.46
   9   2 -11   67.03    5.96
   9  -2 -12   -0.42    3.28
   9   2 -12    1.80    3.18
   9  -2 -13   65.16    7.51
   9   2 -13   57.01    7.22
   9   2 -14   10.81    3.81
   9  -2 -14    6.12    6.12
   9   3  -1   11.76    2.39
  -9   3   1    5.39    3.34
  -9  -3   1    9.20    2.39
   9  -3  -1   11.71    3.49
   9   3  -2   94.19    6.18
   9  -3  -2  106.85    6.22
  -9  -3   2  103.46    6.36
  -9   3   2  101.51    6.51
  -9  -3   3   11.07    1.79
   9   3  -3   23.37    4.93
   9  -3  -3   13.50    3.20
  -9   3   3   20.34    4.01
   9   3  -4  211.90   12.04
   9  -3  -4  203.74   12.07
  -9   3   4  178.07   12.85
   9  -3  -5   51.55    6.43
   9   3  -5   43.56    3.70
  -9   3   5   35.86    4.03
   9   3  -6   18.39    3.17
   9  -3  -6    4.98    3.22
  -9   3   6    9.36    2.40
  -9   3   7   34.57    3.28
   9  -3  -7   30.49    4.06
   9   3  -7   33.14    4.88
   9  -3  -8   30.67    4.18
   9   3  -8   37.63    4.14
  -9   3   8   26.86    3.83
  -9   3   9    2.84    2.08
   9  -3  -9    5.43    3.45
   9   3  -9   -3.08    4.46
   9   3 -10   14.86    3.61
   9  -3 -10    5.55    5.86
   9  -3 -11   12.16    5.24
   9   3 -11    4.88    5.94
   9  -4  -1   -6.41    4.17
  -9   4   1   -0.43    3.24
   9   4  -1   -0.21    3.63
  -9   4   2    2.49    3.14
   9   4  -2   -1.77    3.74
   9  -4  -2   -1.32    4.38
  -9   4   3   20.94    4.67
   9  -4  -3   21.82    3.68
   9   4  -3   20.42    4.27
  -9   4   4   12.28    4.35
   9   4  -4   11.18    3.14
   9  -4  -4   11.96    3.58
  -9   4   5   38.82    4.80
   9   4  -5   46.34    5.67
   9  -4  -5   43.55    5.34
  -9   4   6    1.96    3.81
   9  -4  -6    9.04    3.60
   9   4  -6   13.15    3.47
  -8   0   1   -2.19    3.39
   8   0  -1   -0.76    1.74
  -8   0   1    0.22    2.00
   8   0  -1    0.11    1.72
   8   0  -2  383.19   15.55
   8   0  -2  379.79   15.67
  -8   0   2  354.24   20.91
  -8   0   3    0.44    2.32
   8   0  -3    1.41    1.41
   8   0  -3    3.36    2.38
   8   0  -4  205.74    8.72
  -8   0   4  187.32   14.70
   8   0  -4  209.23    8.30
  -8   0   5    0.00    1.98
   8   0  -5   -2.59    1.30
   8   0  -5   -4.64    2.37
   8   0  -6  190.45   12.07
   8   0  -6  205.90   13.28
  -8   0   6  200.01   10.94
  -8   0   7   -2.19    2.19
   8   0  -7   -4.94    3.76
   8   0  -7    2.18    1.64
  -8   0   8   35.17    3.18
   8   0  -8   42.49    3.86
  -8   0   9   -4.06    4.06
  -8   0  10   51.92    4.06
  -8   0  11    5.96    3.19
  -8   0  12  175.17   11.41
  -8   0  13    4.57    4.25
  -8   0  14  246.52   19.06
  -8   0  15    9.25    3.51
  -8   0  16   -1.06    3.30
  -8  -1   1  400.09   18.49
   8   1  -1  433.71   18.21
   8  -1  -1  456.33   16.70
  -8  -1   1  388.83   31.30
  -8   1   1  423.15   18.00
   8  -1  -1  398.45   21.04
  -8  -1   2    0.78    2.78
  -8   1   2    4.61    1.76
   8   1  -2   -3.30    2.55
   8  -1  -2    0.65    2.16
  -8  -1   2   -1.21    2.20
   8  -1  -2   -0.65    2.16
   8   1  -3  187.06    9.94
   8  -1  -3  187.97    8.45
  -8   1   3  180.39    8.30
   8  -1  -3  215.17    9.05
  -8  -1   3  188.11    7.86
   8   1  -4  268.64   12.12
   8  -1  -4  260.29   14.24
  -8   1   4  246.09   11.76
   8  -1  -4  264.38   10.14
  -8  -1   4  236.78    9.75
   8   1  -5  111.62    5.15
  -8  -1   5  113.69    5.34
   8  -1  -5  127.18    6.07
  -8   1   5  125.14    6.99
   8  -1  -5  122.07    6.16
  -8  -1   6   19.42    3.95
   8  -1  -6   22.99    2.90
  -8   1   6   16.34    2.43
   8   1  -6   19.71    3.84
   8   1  -7  135.55    7.39
  -8   1   7  129.72    7.56
  -8  -1   7  124.96    6.84
   8  -1  -7  127.05   10.00
  -8   1   8    3.64    2.65
   8   1  -8    4.26    3.72
  -8  -1   8    3.27    2.62
   8  -1  -8    8.24    3.75
   8   1  -9  116.29    8.32
   8  -1  -9  120.30    9.00
   8  -1 -10    3.31    3.95
   8   1 -10    6.37    3.82
   8  -1 -11    8.52    4.05
   8   1 -11   17.84    3.19
   8   1 -12   28.45    4.57
   8  -1 -12   28.93    4.58
   8  -1 -13   85.24    8.30
   8   1 -13   90.44    9.14
   8   1 -14   29.63    4.99
   8  -1 -14   29.64    4.15
   8  -1 -15    9.77    3.51
   8   1 -15   14.13    3.72
  -8   2   1  287.05   13.21
   8   2  -1  260.47   12.54
   8  -2  -1  263.98   12.13
  -8  -2   1  256.59   17.12
   8  -2  -1  264.70   14.90
  -8  -2   1  255.05   13.73
  -8   2   1  263.22   15.61
   8   2  -2    0.84    1.79
  -8   2   2    1.74    2.60
   8  -2  -2    4.18    3.85
  -8  -2   2    2.10    1.77
  -8   2   2    0.22    3.57
  -8  -2   2    5.21    2.04
   8  -2  -2    6.28    3.56
  -8  -2   3   -1.69    2.03
  -8   2   3   -1.85    1.96
   8  -2  -3    5.88    3.46
  -8   2   3    9.76    3.36
   8   2  -3    2.11    2.01
   8  -2  -3   -3.66    2.66
  -8  -2   3    4.64    1.44
  -8   2   4  232.95   15.71
  -8   2   4  245.04   14.59
   8   2  -4  244.82   12.76
   8  -2  -4  254.01   13.02
  -8  -2   4  220.28   12.60
   8  -2  -4  259.68   13.38
  -8  -2   5   56.04    3.84
  -8   2   5   72.44    4.84
   8   2  -5   84.35    5.53
  -8   2   5   67.57    5.14
  -8  -2   6  198.05   13.84
   8   2  -6  255.83   14.08
   8  -2  -7   -5.18    4.01
   8   2  -7   -2.23    3.40
   8  -2  -8  204.30   12.96
   8   2  -8  200.07   12.07
   8   2  -9   -3.51    2.76
   8  -2  -9   -3.81    2.96
   8   2 -10  231.75   13.04
   8  -2 -10  226.78   15.10
   8  -2 -11   24.44    3.60
   8   2 -11   19.22    3.51
   8   2 -12   22.83    3.61
   8  -2 -12   32.79    4.87
   8   2 -13    5.52    3.61
   8  -2 -13   -0.53    4.65
   8   2 -14   33.33    5.31
   8  -2 -14   42.37    5.61
   8  -3  -1  447.23   24.56
  -8   3   1  445.89   20.05
  -8  -3   1  382.56   24.92
   8   3  -1  417.57   21.31
   8  -3  -2    4.43    2.68
  -8   3   2   -0.43    2.59
   8   3  -2    4.70    3.13
   8   3  -3  120.87    7.26
  -8   3   3  129.34    7.27
   8  -3  -3  108.14    6.85
  -8  -3   3  118.95    7.82
   8   3  -4   -0.32    3.58
   8  -3  -4    3.10    6.72
  -8  -3   4    1.22    0.78
  -8   3   4    2.06    2.38
  -8   3   5   92.33    5.77
   8  -3  -5   75.48    5.42
   8   3  -5   94.32    5.93
   8   3  -6    7.83    3.91
  -8   3   6    2.61    2.93
   8  -3  -6   -3.64    4.26
  -8   3   7    0.65    2.07
   8   3  -7   -2.44    3.81
   8  -3  -7   -5.84    4.38
  -8   3   8    3.16    2.72
   8  -3  -8   -0.31    4.39
   8   3  -8    0.64    2.76
   8  -3  -9   58.60    5.67
   8   3  -9   59.34    5.64
  -8   3   9   62.93    4.48
   8   3 -10    4.04    4.57
   8  -3 -10   -3.14    3.14
   8   3 -11   59.15    7.55
   8  -3 -11   61.67    6.42
   8  -3 -12    9.55    3.46
   8   3 -12   11.47    3.61
   8  -4  -1   39.45    5.22
   8   4  -1    8.70    3.94
  -8   4   2   28.12    4.01
   8   4  -2   36.55    3.74
   8  -4  -2   34.36    4.10
   8   4  -3   17.50    4.27
   8  -4  -3    8.19    3.28
  -8   4   3   15.49    3.25
   8  -4  -4   61.36    6.27
  -8   4   4   46.51    5.11
   8   4  -4   72.00    5.87
  -8   4   5    2.39    2.60
   8  -4  -5    7.71    3.39
   8   4  -5   -1.36    4.30
  -8   4   6   40.26    4.46
   8   4  -6   39.85    5.47
   8  -4  -6   60.11    5.17
   8  -4  -7   22.95    4.14
   8   4  -7   23.61    5.06
   8   4  -8   44.48    4.66
   8  -4  -8   51.72    6.13
   7   0  -1  260.99    9.88
  -7   0   1  255.30   10.15
  -7   0   1  228.33    9.05
   7   0  -1  244.93    9.87
  -7   0   2    1.32    1.54
   7   0  -2   -2.27    2.05
   7   0  -2    0.98    1.74
   7   0  -3  514.56   20.07
  -7   0   3  496.97   25.27
   7   0  -3  478.34   21.94
  -7   0   4    0.88    2.41
   7   0  -4    2.16    1.94
  -7   0   5  315.06   14.72
   7   0  -5  310.29   16.69
   7   0  -5  327.22   12.97
  -7   0   6    2.18    1.86
   7   0  -6    1.21    1.65
   7   0  -6   -2.69    3.22
   7   0  -7  190.96    8.12
  -7   0   7  177.55    8.92
  -7   0   8   -2.40    2.18
   7   0  -8    3.21    3.96
   7   0  -9  682.62   35.03
  -7   0   9  610.87   36.46
   7   0 -10   -3.20    2.88
  -7   0  10   -9.13    3.59
  -7   0  11  220.96   11.04
  -7   0  12    6.93    4.05
  -7   0  13  457.50   23.51
   7   0 -13  484.73   26.09
  -7   0  14    1.33    2.10
   7   0 -14    2.56    4.16
  -7   0  15  123.43   10.26
  -7   0  16    5.88    4.71
   7  -1  -1   26.52    2.38
  -7  -1   1   23.27    2.95
  -7   1   1   24.51    2.07
   7   1  -1   22.71    2.76
  -7  -1   1   27.27    2.89
   7  -1  -1   19.46    2.49
  -7  -1   2   13.04    2.99
  -7  -1   2    5.14    1.97
  -7   1   2    5.36    2.52
   7  -1  -2    9.79    2.28
   7  -1  -2   12.17    3.23
   7   1  -2    3.93    2.55
  -7  -1   3  252.10   13.01
  -7   1   3  274.56   10.63
   7   1  -3  289.60   13.27
   7  -1  -3  266.72    9.80
   7  -1  -3  286.96   12.80
   7  -1  -4  180.79    8.02
   7  -1  -4  165.00    8.09
  -7  -1   4  151.16    9.18
  -7   1   4  168.53    7.32
   7   1  -4  167.57    9.20
   7  -1  -5   72.74    4.96
  -7   1   5   66.97    3.66
  -7  -1   5   59.58    3.96
   7   1  -5   69.46    4.07
  -7  -1   6  246.89   10.94
  -7   1   6  223.98   10.03
   7   1  -6  226.10   13.27
   7  -1  -6  260.35   10.72
   7  -1  -7   35.26    4.18
  -7   1   7   26.25    2.87
   7   1  -7   23.95    3.94
  -7  -1   7   27.44    3.05
  -7  -1   8   29.53    3.15
   7  -1  -8   29.86    4.39
  -7   1   8   35.63    4.09
   7   1  -8   32.13    4.69
  -7  -1   9   12.13    3.68
  -7   1   9   29.02    3.98
   7  -1  -9   15.28    3.85
   7   1  -9   14.04    4.25
   7   1 -10   74.75    5.33
   7  -1 -10   89.34    6.42
   7   1 -10   66.95    4.18
   7  -1 -11    9.81    2.88
   7   1 -11   13.93    3.19
   7   1 -11   11.56    1.20
   7   1 -12   20.10    4.15
   7  -1 -12   20.88    3.20
   7   1 -12   26.78    1.86
   7  -1 -13    0.00    2.88
   7   1 -13   -0.96    2.77
   7  -1 -14  228.31   14.01
   7   1 -14  212.58   16.01
   7   1 -15    3.09    4.48
   7  -1 -15    0.11    3.20
   7   1 -16   54.54    6.73
   7  -1 -16   52.94    5.45
  -7   2   1  287.61   14.73
   7   2  -1  274.66   11.40
  -7   2   1  283.42   13.27
   7  -2  -1  271.52   13.33
  -7  -2   1  257.80   16.14
  -7  -2   1  275.62   13.43
   7  -2  -1  253.40   14.11
  -7  -2   2   94.93    5.56
  -7   2   2   90.20    4.44
   7  -2  -2   90.19    6.14
  -7   2   2   88.86    6.18
  -7  -2   2   91.59    4.37
   7  -2  -2  101.90    5.15
   7   2  -2   86.88    4.97
  -7  -2   3  316.69   19.23
  -7   2   3  318.72   17.01
  -7   2   3  321.79   18.86
   7   2  -3  360.64   14.57
   7  -2  -3  355.21   15.32
  -7  -2   3  323.84   18.93
  -7   2   4    1.08    2.06
  -7  -2   4    3.14    2.25
   7  -2  -4    0.52    2.52
  -7   2   4   -0.11    3.05
   7   2  -4   -0.64    3.29
  -7   2   5  159.82    8.79
  -7  -2   5  167.24    9.91
   7  -2  -5  175.33    9.11
  -7   2   5  169.86   10.48
   7   2  -5  174.65    7.90
   7   2  -6   -2.02    3.61
  -7   2   6    1.75    1.75
   7  -2  -6   -5.59    2.85
  -7   2   6   -1.97    2.30
  -7  -2   6   -2.23    2.34
   7   2  -7  106.65    5.66
  -7  -2   7   87.64    6.91
   7  -2  -7  121.26    6.27
   7  -2  -8    8.99    4.23
   7   2  -8    9.78    3.72
   7   2  -9  111.57    7.90
   7  -2  -9  111.45    7.86
   7   2 -10   -1.28    2.77
   7  -2 -10    4.87    2.96
   7  -2 -11    3.07    4.13
   7   2 -11   -3.08    4.25
   7  -2 -12    7.94    3.18
   7   2 -12    0.43    4.25
   7  -2 -13    0.85    3.18
   7   2 -13    7.45    3.30
   7  -2 -14    7.09    5.72
   7   2 -14    7.34    3.30
   7  -2 -15   36.63    5.40
   7   2 -15   50.43    5.75
  -7   3   1    0.21    2.58
   7  -3  -1   -1.03    2.37
  -7  -3   1    1.48    3.30
   7   3  -1    1.25    3.02
   7  -3  -1   -3.00    4.00
   7   3  -2  199.20    9.96
  -7   3   2  206.40   10.61
   7  -3  -2  177.92   10.73
  -7  -3   2  191.13   11.58
   7  -3  -2  199.39   12.86
   7  -3  -3    9.41    2.79
   7   3  -3    6.19    2.52
  -7   3   3    8.73    3.56
   7  -3  -4   33.59    3.53
   7   3  -4   33.56    3.27
  -7   3   4   28.82    3.78
  -7   3   5   49.63    3.36
   7  -3  -5   48.83    5.10
   7   3  -5   54.45    3.91
   7  -3  -6   40.20    4.59
   7   3  -6   50.67    3.92
  -7   3   6   50.13   22.74
  -7   3   7    6.50    1.95
   7  -3  -7    9.29    3.03
   7   3  -7   10.28    3.07
  -7   3   8  144.07   10.99
   7  -3  -8  165.16   10.83
   7   3  -8  166.18    9.81
   7  -3  -9    6.29    4.40
  -7   3   9    2.39    2.06
   7   3  -9   -0.74    2.87
   7   3 -10  103.49    9.80
   7  -3 -10  116.73    9.58
   7   3 -11   34.11    4.15
   7  -3 -11   31.06    5.46
   7  -3 -12  103.48   10.95
   7   3 -12  110.62    9.70
   7  -3 -13   -0.63    4.41
   7   3 -13    6.27    4.67
   7  -4  -1  110.95    6.92
   7   4  -1   92.08    7.16
  -7   4   1  113.48    8.68
  -7   4   2   14.27    4.43
   7  -4  -2   -3.49    2.88
   7   4  -2    4.46    3.63
   7  -4  -3   15.63    3.29
   7   4  -3    8.02    2.92
  -7   4   3   31.70    4.44
   7  -4  -4   14.01    3.30
   7   4  -4   -0.10    2.93
  -7   4   4   -6.93    4.55
  -7   4   5  168.35   11.12
   7   4  -5  176.19   10.94
   7  -4  -5  183.65   11.42
   7  -4  -6    6.41    4.76
   7   4  -6   -1.68    3.05
  -7   4   6   -4.77    3.03
  -7   4   7   70.19    6.62
   7   4  -7   77.25    5.60
   7  -4  -7   84.51    6.77
   7  -4  -8    5.30    4.05
   7   4  -8   -2.64    4.75
   7  -4  -9   40.90    5.84
   7   4  -9   46.33    5.40
   6   0  -1   -0.54    1.30
  -6   0   1   -1.20    2.61
   6   0  -1   -0.97    2.05
  -6   0   1   -1.65    1.32
   6   0  -2  210.79    8.17
   6   0  -2  185.63    7.88
  -6   0   2  208.98    8.13
   6   0  -3   -2.05    1.19
   6   0  -3    0.00    1.73
  -6   0   4  247.77    9.78
   6   0  -4  248.43    9.76
   6   0  -4  239.29   11.00
  -6   0   5   -1.31    2.40
   6   0  -5   -0.75    2.80
   6   0  -6 1487.62   66.05
  -6   0   6 1481.21   63.06
   6   0  -7    0.21    3.21
  -6   0   7    4.24    2.17
  -6   0   8  566.05   26.69
   6   0  -8  566.40   27.92
  -6   0   9   -1.85    2.93
   6   0 -10  345.38   17.40
  -6   0  10  297.81   20.83
   6   0 -11    6.94    2.78
  -6   0  11   -5.43    3.15
   6   0 -12   -0.43    3.85
  -6   0  12    2.33    3.22
   6   0 -13   -9.52    3.96
  -6   0  13   -5.87    2.88
   6   0 -14  254.70   17.81
  -6   0  14  220.27   13.19
   6   0 -15   -0.11    2.90
  -6   0  15    2.56    2.00
  -6   0  16   79.45   11.40
   6   1  -1   34.28    2.66
   6  -1  -1   31.74    4.03
  -6   1   1   34.63    2.39
  -6  -1   1   24.74    2.07
   6  -1  -1   36.95    2.58
   6   1  -2    5.21    1.81
  -6  -1   2    1.76    2.09
   6  -1  -2    2.14    2.04
  -6   1   2    3.16    2.29
  -6  -1   2    3.05    1.42
   6  -1  -2    4.06    1.98
  -6  -1   3  251.39   14.15
   6   1  -3  287.71   12.52
   6  -1  -3  272.17   13.06
  -6   1   3  279.41   10.82
   6  -1  -4   -0.86    3.33
  -6  -1   4    0.11    2.41
   6   1  -4   -0.32    2.88
  -6   1   4   -4.06    1.76
  -6   1   5  358.58   14.80
   6  -1  -5  390.74   15.27
  -6  -1   5  347.27   18.89
   6   1  -5  362.01   14.40
  -6  -1   6    6.09    2.07
   6   1  -6   10.97    2.77
  -6   1   6   14.75    2.31
   6  -1  -6   21.34    2.90
   6   1  -7   12.67    3.94
  -6  -1   7   12.25    3.04
   6  -1  -7   17.36    4.07
  -6   1   7    7.93    2.31
   6   1  -8  257.85   10.75
  -6  -1   8  237.21   10.27
   6   1  -8  234.63   10.69
  -6   1   8  255.62   10.21
   6  -1  -8  223.08   13.33
   6   1  -9  260.88   11.91
  -6  -1   9  251.50   10.99
  -6   1   9  251.82   10.43
   6  -1  -9  260.72   17.17
   6   1  -9  270.54   11.81
  -6  -1  10    0.75    2.47
  -6   1  10   -2.54    3.42
   6   1 -10    0.33    1.31
   6   1 -10    1.38    2.66
   6  -1 -10    3.63    2.56
   6   1 -11   30.87    3.05
   6   1 -11   34.74    4.48
  -6  -1  11   29.83    4.13
   6  -1 -11   35.14    4.38
  -6  -1  12   67.15    4.37
   6   1 -12   71.24    5.24
   6   1 -12   59.09    4.15
   6  -1 -12   77.64    5.67
  -6   1  13  405.90   18.92
  -6  -1  13  362.95   21.68
   6   1 -13  377.69   25.96
   6   1 -13  392.41   26.54
   6  -1 -13  404.29   28.50
   6   1 -14   20.73    4.60
   6  -1 -14   11.02    4.28
   6  -1 -15    8.25    3.21
   6   1 -15    4.49    3.10
   6  -1 -16    0.97    3.11
   6   1 -16    2.68    3.21
  -6   2   1    9.48    2.80
   6   2  -1   15.65    2.21
  -6   2   1    5.15    3.32
   6  -2  -1   10.87    3.33
  -6  -2   1    4.50    2.70
   6  -2  -1   12.62    2.40
   6   2  -2  378.87   15.05
   6  -2  -2  380.84   17.45
  -6   2   2  378.95   18.22
  -6   2   2  384.23   19.51
  -6  -2   2  379.84   24.95
  -6   2   3    8.56    2.82
  -6  -2   3    2.24    2.92
   6   2  -3    2.12    3.17
   6  -2  -3    2.62    3.66
  -6   2   3   -3.66    2.15
   6   2  -4  212.81    8.54
  -6   2   4  201.21   10.69
  -6  -2   4  221.18   11.05
   6  -2  -4  213.87    9.00
  -6   2   4  225.13    8.27
   6  -2  -5   43.87    4.53
  -6   2   5   34.55    3.93
  -6   2   5   39.99    2.61
   6   2  -5   46.54    3.83
  -6  -2   5   42.23    4.02
   6   2  -6   35.96    3.20
  -6   2   6   24.71    3.50
  -6   2   6   30.77    2.72
   6  -2  -6   28.05    3.17
  -6  -2   6   32.95    3.78
   6  -2  -7   -1.06    3.91
  -6   2   7    4.93    3.18
  -6  -2   7    3.87    2.43
  -6   2   7    5.67    2.18
   6   2  -7    2.24    3.73
  -6   2   8   15.72    2.53
   6  -2  -8   17.98    3.28
  -6  -2   8   17.59    2.86
   6   2  -8   15.65    2.88
   6   2  -9    4.90    2.77
  -6  -2   9    7.27    3.80
   6  -2  -9    1.69    4.02
   6   2 -10   50.17    3.95
   6  -2 -10   42.69    3.93
   6   2 -11   18.43    3.20
   6  -2 -11    8.27    4.03
   6   2 -12   12.68    3.20
   6  -2 -12   18.02    3.29
   6  -2 -13   29.48    4.88
   6   2 -13   32.08    4.90
   6   2 -14    6.71    3.30
   6  -2 -14    3.50    2.97
   6   2 -15    2.66    3.20
   6  -2 -15    1.38    4.46
   6   3  -1  172.08    7.94
  -6   3   1  196.41    9.73
  -6   3   1  177.02    9.95
   6  -3  -1  194.55   11.35
   6  -3  -1  215.39   11.88
  -6  -3   1  184.89   10.82
  -6  -3   2    2.03    2.49
   6   3  -2    5.01    3.24
  -6   3   2    8.10    2.48
   6  -3  -2   11.62    3.73
  -6   3   2    7.10    3.44
   6   3  -3  123.60    7.15
  -6  -3   3  113.32    7.05
   6  -3  -3  112.63    6.88
  -6   3   3  126.19    6.40
   6   3  -4   -7.05    3.79
   6  -3  -4   -2.39    2.60
  -6   3   4    7.55    3.24
   6  -3  -5   94.99    5.65
  -6  -3   5   88.28    6.77
   6   3  -5  109.54    6.88
  -6   3   5  117.99    5.87
  -6  -3   5   98.46    6.05
  -6   3   6    6.71    2.60
   6   3  -6   -1.06    3.91
   6  -3  -6    1.25    2.71
   6  -3  -7  173.98   10.10
   6   3  -7  171.09    8.53
  -6   3   7  168.76   10.01
  -6   3   8   86.75    4.79
   6  -3  -8   84.62    6.52
   6   3  -8   86.83    6.39
   6  -3  -9  197.44   10.27
  -6   3   9  184.12   11.55
   6   3  -9  183.06   10.78
   6   3 -10   19.35    4.57
  -6   3  10   20.98    2.29
   6  -3 -10   29.80    3.57
   6  -3 -11  379.46   21.00
   6   3 -11  377.12   23.81
   6  -3 -12   -2.41    3.15
   6   3 -12    1.28    4.57
   6   3 -13   46.55    6.17
   6  -3 -13   40.51    5.47
   6   4  -1    6.53    3.63
   6  -4  -1   14.87    4.23
  -6   4   1    9.08    4.32
  -6   4   2   85.89    5.76
   6   4  -2   91.46    6.55
   6  -4  -2   96.94    6.11
   6  -4  -3    5.68    4.34
  -6   4   3   16.35    3.90
   6   4  -3   12.70    4.06
   6  -4  -4  150.40    9.25
  -6   4   4  155.31    9.37
   6   4  -4  193.10    9.66
   6  -4  -5   60.51    4.78
   6   4  -5   67.26    5.98
  -6   4   5   60.45    4.89
  -6   4   6   71.27    5.87
   6  -4  -6   82.72    6.14
   6   4  -6   63.04    5.79
  -6   4   7   15.59    2.60
   6  -4  -7   11.85    4.78
   6   4  -7   20.01    3.69
   6   4  -8  156.96   12.38
   6  -4  -8  181.48   12.66
   6   4  -9   16.70    4.02
   6  -4  -9   24.08    4.49
  -6   4  10   -3.65    4.80
  -5   0   1   74.44    3.72
   5   0  -1   84.64    4.22
   5   0  -1   72.76    3.82
  -5   0   1   85.54    3.98
   5   0  -2   -2.49    2.60
  -5   0   2   -0.76    1.42
   5   0  -2    1.29    1.19
   5   0  -3    0.00    1.84
   5   0  -3    3.90    1.52
  -5   0   3    1.74    1.53
   5   0  -4   -1.19    1.72
  -5   0   4   -0.22    1.63
   5   0  -5 1375.82   54.72
  -5   0   5 1377.62   55.28
   5   0  -6   -0.21    2.68
  -5   0   6   -3.15    2.50
  -5   0   7   84.07    3.95
   5   0  -7   78.43    4.74
   5   0  -8   -3.43    2.68
  -5   0   8    2.06    2.82
  -5   0   9  269.26   15.41
   5   0  -9  310.80   12.33
   5   0 -10   -3.85    2.57
  -5   0  10    2.06    2.93
  -5   0  11   73.04    5.99
  -5   0  11   91.34    4.75
   5   0 -11   79.46    5.69
  -5   0  12    1.55    2.77
  -5   0  12    0.11    2.18
   5   0 -13  510.78   27.80
  -5   0  13  456.92   35.39
  -5   0  14   -0.33    2.79
   5   0 -15   54.82    5.83
  -5   0  15   41.31    5.05
  -5   0  16   -2.27    4.33
  -5   0  17   42.82    5.64
  -5  -1   1  141.56    6.34
   5  -1  -1  144.84    8.36
   5   1  -1  146.28    6.29
   5  -1  -1  146.53    6.63
  -5  -1   1  140.53    6.68
  -5   1   1  150.56    7.38
  -5  -1   2  442.22   28.05
   5  -1  -2  482.05   19.98
  -5   1   2  468.29   19.03
  -5  -1   2  442.31   17.23
   5   1  -2  462.08   22.73
  -5   1   3  171.06    7.36
   5  -1  -3  170.43    7.00
   5   1  -3  157.92    7.70
  -5  -1   3  171.47    6.65
  -5   1   4  124.52    5.85
   5  -1  -4  112.64    6.66
   5   1  -4  122.19    6.52
  -5  -1   4  128.62    5.94
   5   1  -5  472.68   21.02
  -5  -1   5  425.18   27.51
   5  -1  -5  465.15   18.80
  -5   1   5  459.22   17.14
   5  -1  -6  514.00   22.56
  -5  -1   6  465.04   26.79
   5   1  -6  478.60   20.19
  -5   1   6  490.41   23.10
   5   1  -7  103.59    5.17
  -5   1   7  112.45    6.33
   5   1  -7  107.44    5.47
  -5  -1   7  105.25    7.26
   5  -1  -7  119.25    5.82
  -5  -1   8  125.51    9.18
   5   1  -8  154.28    6.88
   5  -1  -8  150.80    6.48
  -5   1   8  142.80    8.44
   5   1  -8  135.44    6.72
   5   1  -9   10.67    1.85
   5   1  -9   11.95    3.84
   5  -1  -9   13.27    2.78
  -5  -1   9   13.42    2.69
  -5   1   9   12.92    3.53
  -5  -1  10  384.55   16.65
   5   1 -10  361.52   16.79
  -5  -1  10  352.65   21.32
  -5   1  10  372.21   16.68
   5  -1 -10  358.57   22.13
   5   1 -10  374.18   16.66
   5   1 -11  161.02    8.21
   5  -1 -11  173.97   10.11
   5   1 -11  180.06    9.66
  -5   1  11  154.45    8.47
  -5  -1  11  164.59    9.25
  -5  -1  11  183.00    8.80
  -5   1  12   53.10    3.25
   5  -1 -12   60.75    4.83
  -5  -1  12   48.72    4.46
   5   1 -12   53.81    4.18
   5   1 -12   49.07    3.38
   5   1 -13  104.98    6.98
   5   1 -13   87.17    5.35
  -5   1  13   97.03    6.49
  -5  -1  13   82.86    6.39
   5  -1 -13   96.99    6.14
   5  -1 -14   29.78    4.41
   5   1 -14   22.10    3.65
   5   1 -14   23.01    2.39
   5   1 -15   15.41    2.72
   5  -1 -15   35.57    3.88
   5   1 -15   24.16    3.76
   5   1 -16   11.18    3.33
   5  -1 -16    9.95    4.43
   5   2  -1  444.06   18.99
   5  -2  -1  429.25   16.01
  -5   2   1  460.32   20.65
  -5   2   1  439.39   15.86
  -5  -2   1  440.19   24.53
  -5  -2   2   17.89    3.02
   5  -2  -2   22.91    3.56
  -5   2   2   22.08    2.57
  -5   2   2   20.26    2.27
   5   2  -2   20.36    2.85
  -5   2   3  570.70   20.77
   5   2  -3  600.20   26.47
  -5   2   3  572.23   25.51
   5  -2  -3  580.12   22.29
  -5  -2   3  549.90   28.21
  -5   2   4  128.56    6.31
   5   2  -4  128.46    5.33
   5  -2  -4  121.56    5.60
  -5  -2   4  114.99    6.50
  -5   2   4  123.20    5.51
  -5  -2   4  114.41    6.04
  -5   2   5  190.29    8.56
  -5   2   5  204.89    8.76
   5  -2  -5  190.76    8.90
   5   2  -5  203.92    9.29
  -5  -2   5  199.58    9.52
  -5   2   6   12.55    2.06
  -5  -2   6    9.72    3.32
  -5   2   6    8.28    2.29
   5   2  -6   14.91    2.66
   5  -2  -6    7.59    3.90
   5   2  -7   24.20    4.05
   5  -2  -7   33.07    3.28
  -5   2   7   20.99    3.39
  -5   2   7   24.08    2.28
  -5  -2   7   28.05    2.87
  -5  -2   7   20.51    3.36
  -5   2   8   59.90    4.03
  -5  -2   8   62.40    3.85
   5  -2  -8   68.67    4.25
   5   2  -8   55.78    3.95
  -5   2   8   53.71    4.18
  -5  -2   8   53.68    4.70
  -5  -2   9   59.74    4.69
  -5  -2   9   49.14    4.37
  -5   2   9   54.95    5.18
   5  -2  -9   70.12    5.00
   5   2  -9   73.08    4.71
  -5   2   9   59.03    5.24
   5   2 -10   30.62    3.63
  -5   2  10   28.45    2.29
  -5  -2  10   20.43    4.11
   5  -2 -10   26.93    4.24
   5  -2 -11   -0.64    2.65
  -5   2  11   -0.55    1.10
  -5   2  11    2.40    1.20
   5   2 -11    1.49    2.67
   5   2 -12   10.57    3.10
  -5   2  12    7.60    0.88
  -5   2  12    5.98    0.87
   5  -2 -12   15.08    4.04
   5  -2 -13  100.12    7.68
   5   2 -13  101.83    6.74
   5   2 -14    9.50    3.20
   5  -2 -14    7.45    3.19
   5   2 -15   93.17   10.36
   5  -2 -15   91.76    9.52
  -5   3   1   21.13    3.88
   5  -3  -1   18.55    3.34
  -5  -3   1   10.99    3.36
   5   3  -1    5.52    3.44
   5  -3  -2   68.23    4.49
  -5   3   2   63.14    4.87
  -5   3   2   63.15    4.43
  -5  -3   2   67.64    4.84
   5   3  -2   72.89    5.33
   5   3  -3   32.17    3.15
  -5   3   3   23.54    3.78
  -5  -3   3   30.13    3.38
   5  -3  -3   32.40    3.23
  -5  -3   3   33.87    4.72
  -5   3   3   31.45    3.03
   5  -3  -4  190.22   10.27
  -5  -3   4  176.31   13.40
  -5  -3   4  191.67   11.18
  -5   3   4  195.14   11.18
   5   3  -4  201.30    8.98
  -5   3   4  190.12    9.58
   5   3  -5   36.29    4.33
  -5  -3   5   33.37    2.68
  -5  -3   5   29.78    3.48
  -5   3   5   32.40    3.04
   5  -3  -5   33.83    3.45
  -5  -3   5   28.17    3.36
  -5  -3   6   50.17    4.14
   5   3  -6   59.03    4.77
   5  -3  -6   59.61    4.93
  -5  -3   6   44.99    3.21
  -5   3   6   48.41    3.37
   5  -3  -7   13.61    2.93
  -5   3   7   12.83    2.07
   5   3  -7    8.27    3.18
   5   3  -8  678.65   35.63
  -5   3   8  660.13   33.30
   5  -3  -8  683.64   47.28
   5  -3  -9   18.05    4.30
  -5   3   9   18.00    1.64
   5   3  -9   23.16    3.93
   5  -3 -10  105.60    6.87
   5   3 -10  101.53    7.57
   5   3 -11   -4.78    4.15
   5  -3 -11   -1.68    2.83
   5   3 -12   71.02    6.82
   5  -3 -12   95.33    7.08
   5  -3 -13    6.82    3.05
   5   3 -13    7.55    4.68
   5   3 -14    8.50    4.78
   5  -3 -14    7.56    3.15
  -5  -4   1  138.92   10.38
   5  -4  -1  180.94   11.65
  -5   4   1  177.77    8.74
   5   4  -2   58.44    5.09
   5  -4  -2   66.56    4.57
  -5   4   2   57.67    4.57
  -5   4   3   42.62    3.70
   5  -4  -3   46.57    5.09
   5   4  -3   55.47    5.00
   5  -4  -4   21.49    3.43
   5   4  -4   28.29    4.49
  -5   4   4   25.27    3.37
   5   4  -5   75.07    6.71
  -5  -4   5   66.64    5.14
  -5   4   5   66.91    4.14
   5  -4  -5   66.42    5.83
  -5   4   6   38.15    3.91
   5   4  -6   39.58    5.15
   5  -4  -6   38.93    4.90
   5  -4  -7   45.33    4.28
   5   4  -7   55.36    5.59
  -5   4   7   47.45    3.59
   5   4  -8   35.76    4.86
   5  -4  -8   31.91    5.43
   5   4  -9    4.54    4.75
   5  -4  -9    0.63    3.13
   5   4 -10   34.27    5.82
   5  -4 -10   27.02    5.32
   5   4 -11   99.90    9.65
   5  -4 -11  103.00    9.01
   5  -5  -1   18.65    5.15
  -5   5   1   17.60    5.11
  -5  -5   1   12.51    5.06
   5  -5  -2   18.76    5.15
  -5  -5   2   13.14    5.17
  -5   5   2   14.44    4.67
  -5   5   3    0.65    4.01
   5  -5  -3    6.40    7.12
  -5   5   4   82.43    7.24
  -4   0   1    0.00    1.42
  -4   0   1    1.30    1.63
   4   0  -1    7.64    2.05
   4   0  -1    0.65    1.84
   4   0  -2   13.84    2.27
  -4   0   2   19.59    2.40
   4   0  -2   18.27    2.16
   4   0  -3   -0.54    1.83
  -4   0   3    3.04    1.63
   4   0  -4  190.71    8.71
  -4   0   4  184.04    8.47
  -4   0   5   -2.58    2.69
   4   0  -6 1130.02   45.05
  -4   0   6 1141.36   40.74
  -4   0   7   -2.38    1.63
   4   0  -7   -1.29    3.11
   4   0  -8  264.14   12.11
  -4   0   8  243.85   10.33
  -4   0   9   -1.30    2.71
   4   0  -9    5.79    3.43
   4   0 -10   92.61    6.03
  -4   0  10   73.18    4.59
  -4   0  10   84.57    4.71
   4   0 -11    4.84    3.65
  -4   0  11    0.44    1.96
  -4   0  11   -0.89    2.77
  -4   0  12   48.85    4.26
   4   0 -12   49.55    4.53
  -4   0  12   46.66    3.48
  -4   0  13   -4.36    2.35
  -4   0  13   -0.33    2.51
   4   0 -13    2.59    3.56
   4   0 -14   84.35    6.83
  -4   0  14   79.58    5.55
   4   0 -15   -0.65    2.71
  -4   0  15    2.70    2.92
  -4   0  16   39.29    5.66
   4   1  -1  911.99   44.47
  -4   1   1  944.50   45.94
   4  -1  -1  863.70   38.29
  -4  -1   1  926.60   36.34
   4  -1  -1  854.92   43.54
   4   1  -2  743.56   33.25
  -4   1   2  772.00   31.57
  -4  -1   2  753.25   30.12
   4  -1  -2  753.95   30.36
  -4  -1   2  716.54   31.18
   4   1  -3  255.84   12.94
  -4   1   3  245.85   10.62
  -4  -1   3  259.21   10.48
   4  -1  -3  239.83    9.76
   4   1  -4    0.75    2.35
  -4   1   4    4.26    1.97
  -4  -1   4   -0.87    2.72
   4  -1  -4   -3.10    1.92
   4   1  -5 1043.45   47.51
  -4   1   5 1039.40   45.11
  -4  -1   5  977.28   40.69
   4  -1  -5 1024.69   43.34
  -4   1   6   53.50    3.64
  -4  -1   6   54.62    3.36
   4  -1  -6   49.61    3.87
   4   1  -6   56.58    3.43
   4   1  -6   48.32    2.20
   4   1  -7  414.22   16.57
  -4  -1   7  379.64   19.05
   4   1  -7  366.98   17.52
  -4   1   7  411.78   17.60
   4  -1  -7  406.59   17.07
   4   1  -8    1.39    2.46
   4   1  -8    1.63    1.42
  -4  -1   8   -3.00    3.00
   4  -1  -8    3.65    2.47
  -4  -1   8    1.82    2.68
   4   1  -9  252.87    9.27
  -4   1   9  251.62   11.39
  -4  -1   9  240.01   16.86
   4  -1  -9  250.84   15.61
  -4  -1   9  260.49   11.39
   4   1  -9  268.72   11.52
  -4   1  10  112.41    6.13
  -4  -1  10  121.45    6.02
  -4  -1  10  106.57    5.94
   4  -1 -10  112.88    7.54
   4   1 -10  127.97    9.98
   4   1 -10  124.08    6.03
  -4   1  10  132.55    6.34
   4  -1 -11   27.18    3.44
  -4   1  11   31.53    2.12
  -4  -1  11   29.56    3.01
  -4   1  11   27.88    2.99
  -4  -1  11   27.04    3.74
   4   1 -11   22.94    3.11
   4   1 -11   36.17    3.05
   4   1 -12   15.14    2.90
   4   1 -12   21.62    2.18
  -4  -1  12   16.25    2.67
   4  -1 -12   20.02    3.66
  -4   1  12   15.58    2.12
  -4   1  12   10.40    3.43
  -4  -1  12   17.17    2.68
   4   1 -13   74.38    5.38
   4   1 -13   78.66    4.16
  -4  -1  13   75.63    5.63
   4  -1 -13   80.69    6.70
  -4   1  13   75.71    5.16
   4  -1 -14   68.39    5.32
  -4  -1  14   53.65    4.18
   4   1 -14   61.88    4.85
   4   1 -14   63.79    5.02
   4   1 -15   83.15    7.44
   4  -1 -15   84.16    6.64
   4   1 -15   60.64    6.53
   4   1 -16   18.86    3.34
   4  -1 -16   28.24    3.60
  -4   2   1    3.66    2.69
   4   2  -1    3.78    2.00
  -4   2   1   -1.18    2.79
   4  -2  -1    2.62    1.99
  -4  -2   1   -5.66    2.55
  -4   2   2 1146.47   46.33
  -4   2   2 1129.01   42.17
  -4  -2   2 1141.25   58.44
   4  -2  -2 1142.08   39.24
   4   2  -2 1144.00   42.62
   4   2  -3  233.37    9.36
  -4   2   3  238.19    9.73
  -4  -2   3  232.76   12.39
   4  -2  -3  235.93    9.72
  -4   2   3  247.75    9.22
  -4  -2   4  771.00   39.73
  -4   2   4  809.07   31.11
  -4   2   4  759.02   29.44
  -4  -2   4  835.34   38.64
   4   2  -4  827.86   34.78
   4  -2  -4  826.88   28.34
  -4  -2   5   18.56    1.31
   4   2  -5   21.61    2.66
  -4   2   5   20.98    2.15
   4  -2  -5   18.32    2.74
  -4  -2   5   13.03    2.32
  -4   2   5   18.40    2.49
  -4  -2   6   71.37    4.49
   4   2  -6   81.68    4.92
  -4   2   6   76.87    4.47
  -4   2   6   78.13    3.90
   4  -2  -6   81.44    4.66
  -4  -2   6   75.59    4.76
  -4   2   7   77.32    6.11
   4   2  -7   79.20    5.45
  -4   2   7   79.13    5.09
  -4  -2   7   76.04    4.19
  -4  -2   7   75.83    5.15
   4  -2  -7   77.36    4.46
  -4  -2   8   62.49    4.82
  -4   2   8   44.01    4.05
   4   2  -8   68.57    4.28
  -4   2   8   63.04    3.47
  -4  -2   8   55.57    4.90
   4  -2  -8   63.30    4.36
  -4   2   9  147.05    7.50
   4  -2  -9  181.99    8.34
   4   2  -9  157.06    7.72
  -4  -2   9  136.16    7.61
   4  -2 -10  440.95   18.47
  -4  -2  10  378.00   20.28
  -4   2  10  394.94   19.17
  -4   2  10  385.84   18.07
  -4   2  10  377.85   20.25
  -4  -2  10  357.90   22.17
   4   2 -10  390.80   22.08
   4   2 -11   67.86    5.03
   4   2 -11   67.51    4.85
   4  -2 -11   80.97    5.55
  -4   2  11   60.02    4.85
   4   2 -12  495.52   30.54
   4  -2 -12  455.46   32.93
   4   2 -12  479.86   27.29
   4   2 -13   -1.82    3.95
   4   2 -13    3.85    2.09
   4  -2 -13    0.96    2.77
   4   2 -14   75.29    8.34
   4  -2 -14   86.44    7.19
   4   2 -15   28.07    4.70
   4  -2 -15   18.58    3.33
  -4   2  16   29.01    4.06
   4   3  -1    6.66    3.44
  -4  -3   1    9.90    3.23
  -4   3   1   12.15    3.47
  -4  -3   1    6.97    3.49
   4  -3  -1    6.79    1.99
   4   3  -2    4.80    2.40
  -4   3   2    3.46    2.38
  -4  -3   2    9.13    2.78
  -4   3   2    7.50    3.15
  -4  -3   2   11.44    3.48
   4  -3  -2    5.96    2.61
   4   3  -3  166.14    9.24
  -4   3   3  161.09    7.77
  -4  -3   3  148.68    8.78
  -4  -3   3  169.81    9.75
  -4   3   3  166.80    8.03
   4  -3  -3  175.48    9.23
   4   3  -4    4.10    2.63
   4  -3  -4    4.18    3.66
  -4  -3   4   10.83    3.68
  -4  -3   4    6.57    3.23
  -4   3   4    7.35    2.49
  -4   3   4    5.12    2.51
  -4  -3   5  373.23   23.94
  -4  -3   5  350.99   22.72
   4  -3  -5  399.09   18.74
   4   3  -5  418.83   19.38
  -4   3   5  378.78   20.17
  -4   3   5  375.77   21.28
  -4  -3   5  385.07   18.90
   4   3  -6  111.76    6.05
  -4   3   6   93.90    6.73
  -4  -3   6   88.54    7.25
   4  -3  -6  121.86    6.74
  -4  -3   6  102.64    6.48
  -4  -3   6  112.06    6.13
  -4   3   6  112.09    6.26
   4   3  -7  129.05    7.55
  -4  -3   7  118.10    5.24
  -4   3   7  107.67    6.37
   4  -3  -7  115.98    6.95
  -4   3   8  199.21   14.36
   4  -3  -8  222.33   12.15
   4   3  -8  213.40   13.73
   4  -3  -9  169.09   11.40
   4   3  -9  172.61    9.28
   4   3 -10    2.98    2.87
   4  -3 -10    0.94    2.73
   4   3 -11    2.76    4.04
   4  -3 -11   -4.30    2.73
   4  -3 -12    1.37    2.73
   4   3 -12   -1.17    4.14
   4  -3 -13   12.51    3.16
   4   3 -13   17.10    4.67
   4  -3 -14    7.79    4.11
   4   3 -14   -3.29    3.08
   4  -4  -1   -4.47    3.22
  -4   4   1   -1.96    2.50
  -4  -4   1    4.43    2.66
   4  -4  -1    2.39    2.91
  -4   4   2   -0.65    3.37
   4  -4  -2    8.63    4.26
   4   4  -2    1.04    2.70
  -4  -4   2    5.87    3.88
   4   4  -3   19.35    4.27
  -4   4   3   13.58    2.72
   4  -4  -3   25.70    3.54
  -4   4   4   56.59    3.93
   4   4  -4   46.01    5.43
   4  -4  -4   57.48    5.01
   4   4  -5   10.04    4.29
  -4  -4   5   13.46    2.23
   4  -4  -5    4.06    4.38
  -4   4   5   15.95    2.93
   4   4  -6   61.69    5.36
  -4  -4   6   45.85    3.81
   4  -4  -6   51.85    4.18
  -4   4   6   46.65    3.60
   4   4  -7    9.78    3.26
   4  -4  -7    6.26    3.03
   4   4  -8  149.22    8.47
   4  -4  -8  155.67    9.24
   4   4  -9    1.69    3.17
   4  -4  -9    1.67    3.03
   4   4 -10   36.13    5.71
   4  -4 -10   27.12    4.91
   4   4 -11   14.06    3.70
   4  -4 -11    8.65    4.79
   4  -5  -1  258.93   16.37
  -4   5   1  249.32   14.16
  -4  -5   1  239.80   17.40
  -4  -5   2    5.07    3.52
  -4   5   2   -3.59    4.24
   4  -5  -2    0.21    3.41
  -4   5   3   66.23    5.35
  -4  -5   3   79.39    6.44
   4  -5  -3   55.55    5.28
  -4   5   4   -0.93    5.18
  -4   5   5   45.11    5.71
   3   0  -1   20.34    2.28
   3   0  -1   17.67    1.62
  -3   0   1   25.15    2.29
  -3   0   2    4.01    1.41
   3   0  -2    3.35    1.73
   3   0  -3   47.18    3.04
  -3   0   3   40.29    3.16
  -3   0   4    3.25    2.71
   3   0  -4    3.01    2.80
   3   0  -5  422.44   18.39
  -3   0   5  456.73   18.29
   3   0  -6   -6.87    2.68
  -3   0   6   -2.49    1.62
   3   0  -7  458.08   22.19
  -3   0   7  400.06   15.97
  -3   0   8   -2.65    2.21
   3   0  -8   -1.40    2.15
  -3   0   8    2.28    2.39
   3   0  -9    3.23    2.37
  -3   0   9    3.92    2.07
  -3   0   9    4.32    2.44
  -3   0  10    0.11    1.74
   3   0 -10    0.00    2.37
  -3   0  11   62.79    3.84
  -3   0  11   51.98    4.27
   3   0 -11   70.96    4.44
  -3   0  12   -0.55    1.86
  -3   0  12    2.13    2.36
   3   0 -12    4.55    3.25
   3   0 -13   58.33    5.44
  -3   0  13   49.63    3.52
  -3   0  13   45.89    4.07
   3   0 -14   -1.52    2.40
  -3   0  14   -3.29    3.51
   3   0 -15   51.32    4.92
  -3   0  15   44.97    3.48
  -3   0  16   -5.91    3.72
   3   0 -17   43.25    5.70
   3   0 -17   43.84    4.14
   3   1  -1  421.65   17.74
  -3   1   1  430.86   17.68
  -3   1   1  426.93   18.88
  -3  -1   1  426.84   16.50
   3  -1  -1  417.84   16.04
   3   1  -2 1093.33   50.13
  -3   1   2 1126.62   49.03
  -3  -1   2 1157.97   48.44
   3  -1  -2 1099.80   40.20
   3   1  -3   15.82    2.35
  -3   1   3   14.73    2.60
  -3  -1   3   11.14    2.73
   3  -1  -3   21.16    2.23
   3   1  -4 1358.83   71.12
  -3   1   4 1355.54   57.83
  -3  -1   4 1394.00   65.90
   3  -1  -4 1360.21   56.37
  -3  -1   5   41.20    3.25
  -3   1   5   41.41    3.18
   3   1  -5   37.89    2.79
   3   1  -5   39.73    1.97
   3  -1  -5   45.36    3.22
  -3   1   6  243.79   10.29
   3   1  -6  236.55   11.82
   3   1  -6  227.63   11.01
  -3  -1   6  246.01   10.63
  -3  -1   6  229.22    9.18
   3  -1  -6  238.26   12.92
   3  -1  -7   36.16    3.33
  -3  -1   7   33.90    2.58
   3   1  -7   27.75    3.43
   3   1  -7   29.80    2.08
  -3   1   7   27.26    2.42
  -3  -1   7   29.28    2.67
   3   1  -8  237.61    9.38
  -3  -1   8  216.94   12.99
   3   1  -8  239.03   11.52
  -3   1   8  230.54   10.02
  -3  -1   8  238.10   10.58
   3  -1  -8  257.03   10.61
   3  -1  -9    4.30    3.23
  -3   1   9   -3.09    2.87
   3   1  -9    1.63    2.18
   3   1  -9   13.74    3.76
  -3   1   9   -0.88    1.66
  -3  -1   9   -2.14    1.71
  -3  -1   9   -0.11    3.33
   3   1 -10   53.84    2.96
   3   1 -10   70.49    4.52
  -3   1  10   55.24    3.99
  -3   1  10   55.26    3.04
  -3  -1  10   52.07    3.96
  -3  -1  10   45.83    4.25
   3  -1 -10   52.34    4.75
   3   1 -11   25.28    3.87
  -3  -1  11   37.14    5.55
   3   1 -11   28.49    2.40
  -3   1  11   26.20    2.55
  -3   1  11   32.84    2.36
  -3  -1  11   28.87    3.59
   3  -1 -11   30.87    2.81
   3   1 -12  286.99   15.56
   3   1 -12  279.56   14.47
  -3   1  12  278.85   14.26
  -3   1  12  297.26   14.35
  -3  -1  12  255.48   13.63
  -3  -1  12  278.15   17.12
   3  -1 -12  289.35   17.17
   3  -1 -13   24.12    3.15
   3   1 -13   16.81    3.13
   3   1 -13   21.55    2.62
  -3   1  13   25.55    2.88
  -3   1  13   22.48    1.88
  -3  -1  13   15.41    2.46
  -3  -1  13   22.29    3.38
   3  -1 -14  104.52    7.23
  -3  -1  14   91.41    6.59
   3   1 -14  114.42    7.03
   3   1 -14   87.08    6.01
   3   1 -15   35.38    4.53
   3   1 -15   33.75    3.16
   3  -1 -15   35.50    3.84
   3   1 -16   27.71    4.42
   3   1 -16   24.49    4.47
   3  -1 -16   38.08    4.08
   3   2  -1  857.11   31.86
  -3   2   1  909.34   37.69
   3  -2  -1  901.69   34.44
   3  -2  -1  859.08   32.74
  -3   2   1  863.05   32.10
  -3  -2   1  893.95   47.35
   3  -2  -2   64.65    3.38
  -3   2   2   61.58    3.35
  -3   2   2   61.83    3.91
  -3  -2   2   66.65    4.31
   3   2  -2   52.90    4.11
   3   2  -3    7.30    2.96
  -3   2   3   12.16    2.15
  -3   2   3   11.70    2.28
  -3  -2   3   13.55    2.87
  -3  -2   3   14.02    2.47
   3  -2  -3    8.00    2.42
   3   2  -4  477.37   17.51
  -3   2   4  461.97   16.74
  -3  -2   4  461.83   21.53
  -3  -2   4  463.74   22.61
   3  -2  -4  463.02   16.34
  -3  -2   4  447.63   17.47
  -3   2   4  456.58   17.79
   3   2  -5  199.24    7.60
  -3   2   5  184.33    8.03
  -3   2   5  180.21    7.01
  -3  -2   5  201.91    9.86
  -3  -2   5  177.90    8.00
   3  -2  -5  177.38    7.64
  -3  -2   5  184.53    7.68
   3   2  -6  520.45   19.54
  -3   2   6  546.61   22.45
   3  -2  -6  556.91   22.98
  -3   2   6  507.22   21.20
  -3  -2   6  515.52   26.05
  -3  -2   6  523.78   23.37
  -3  -2   6  499.22   23.04
  -3   2   7  419.42   19.11
  -3   2   7  371.36   22.69
  -3  -2   7  411.92   20.36
  -3  -2   7  373.16   19.28
   3  -2  -7  434.44   17.72
   3   2  -7  410.11   17.71
   3   2  -8   34.85    3.21
  -3  -2   8   35.65    3.05
  -3  -2   8   41.62    4.35
   3  -2  -8   37.60    3.40
  -3   2   8   28.49    2.72
   3   2  -9 1421.08   68.73
  -3  -2   9 1426.16   78.43
   3  -2  -9 1474.58   58.75
  -3  -2   9 1323.11   73.07
  -3   2   9 1419.23   78.28
  -3   2  10   13.00    2.51
  -3  -2  10    8.51    3.34
  -3  -2  10   23.66    4.13
   3  -2 -10   24.34    2.98
   3   2 -10   24.71    3.96
   3   2 -10   16.01    2.31
   3   2 -11  227.02   12.77
   3   2 -11  221.56   12.90
  -3   2  11  212.48   12.54
  -3  -2  11  193.61   14.01
  -3  -2  11  205.65   11.62
   3  -2 -11  244.61   11.41
   3   2 -12   30.46    4.28
   3   2 -12   40.90    3.22
  -3   2  12   30.36    3.18
   3  -2 -12   31.41    3.21
   3   2 -13   50.53    4.60
   3   2 -13   54.52    4.55
   3  -2 -13   69.28    4.53
   3   2 -14    3.95    3.84
   3   2 -14    1.21    2.54
   3  -2 -14    0.97    3.23
   3   2 -15   34.11    3.74
   3  -2 -15   25.02    3.36
   3   2 -16   -1.92    4.05
   3  -2 -16    2.51    2.83
  -3  -3   1    1.23    2.24
   3  -3  -1   -3.36    2.73
  -3   3   1    5.03    3.39
  -3  -3   1    8.84    3.21
   3  -3  -1   -0.42    2.64
   3   3  -1   -0.31    2.50
   3  -3  -1    3.57    2.38
   3   3  -2  110.99    6.28
  -3  -3   2   97.41    6.44
   3  -3  -2  101.76    5.89
  -3   3   2  114.20    4.85
  -3  -3   2   87.17    6.17
   3  -3  -2  104.29    5.57
   3   3  -3   -2.30    3.98
  -3   3   3    2.81    2.60
  -3  -3   3   -1.22    2.21
   3  -3  -3    4.29    1.57
   3  -3  -3   -0.52    3.78
  -3  -3   3    4.46    3.68
  -3   3   3    3.18    2.74
   3   3  -4  446.23   18.47
  -3   3   4  458.57   20.11
   3  -3  -4  498.42   22.44
  -3   3   4  447.63   20.66
  -3  -3   4  437.98   26.69
  -3  -3   4  412.42   21.35
  -3  -3   4  441.31   21.67
  -3   3   5    2.38    2.27
  -3   3   5    0.33    2.08
  -3  -3   5    0.88    2.21
  -3  -3   5    1.78    4.01
   3  -3  -5    4.30    3.57
  -3  -3   5   -2.56    2.00
   3   3  -5   -3.37    2.63
  -3   3   6   50.50    3.19
  -3  -3   6   47.63    3.22
  -3  -3   6   48.51    4.79
   3  -3  -6   44.19    4.52
  -3  -3   6   37.47    3.33
   3   3  -6   58.53    4.02
  -3   3   6   45.26    3.47
  -3   3   7  108.09    6.08
  -3  -3   7  115.68    6.60
   3  -3  -7  102.14    7.06
   3   3  -7  128.96    7.12
  -3  -3   7  116.37    6.20
  -3   3   7  101.13    6.42
  -3  -3   8    1.64    1.85
   3  -3  -8   10.08    3.67
   3   3  -8    6.47    2.76
   3  -3  -9   62.26    5.90
   3   3  -9   64.33    5.10
   3  -3 -10    3.67    3.67
   3   3 -10    5.95    2.97
   3   3 -11    9.88    3.08
   3  -3 -11    6.93    3.78
   3  -3 -12   14.19    4.10
   3   3 -12    2.65    2.97
   3  -3 -13   -1.58    3.69
   3   3 -13    0.11    2.97
   3   3 -14   50.76    5.62
   3  -3 -14   51.67    5.31
  -3   4   1   64.86    4.16
  -3  -4   1   48.06    4.55
   3  -4  -1   64.01    4.28
   3  -4  -1   51.09    3.88
   3  -4  -2   -0.21    2.61
  -3  -4   2   -0.22    2.66
   3  -4  -2   -3.65    4.17
   3   4  -3   52.13    4.17
   3  -4  -3   45.06    3.97
   3  -4  -3   50.67    3.75
  -3   4   3  108.59   24.17
  -3   4   4    6.52    2.07
  -3  -4   4    5.09    2.43
   3   4  -4    9.39    4.17
   3  -4  -4   11.17    4.28
  -3   4   5  132.88    7.68
   3   4  -5  132.29    8.28
  -3  -4   5  128.76    8.29
   3  -4  -5  153.01    7.34
   3   4  -6    4.09    3.04
  -3  -4   6    3.67    2.34
   3  -4  -6   -2.93    2.82
   3   4  -7   39.41    4.42
  -3  -4   7   40.68    3.46
   3  -4  -7   40.44    4.71
   3   4  -8    7.69    4.53
  -3  -4   8    8.94    2.32
   3  -4  -8   13.16    4.39
   3   4  -9   63.80    5.18
   3  -4  -9   72.44    5.77
   3   4 -10   -4.12    4.64
   3  -4 -10    0.73    3.02
   3   4 -11   12.36    4.96
   3  -4 -11   20.72    3.65
  -3   5   1    7.29    3.38
   3  -5  -1    0.31    4.97
  -3  -5   1    1.55    3.31
  -3  -5   2  122.73    9.13
   3  -5  -2  154.92   10.69
   3  -5  -3   -0.93    3.32
  -3  -5   3    0.93    3.42
  -3  -5   4   49.63    4.89
   3  -5  -4   33.20    4.36
  -3   5   5   -4.57    4.67
  -3   5   6  113.22   10.00
   2   0  -1    0.97    1.19
   2   0  -1    1.41    0.98
  -2   0   1    3.04    1.41
  -2   0   2  138.48    6.26
   2   0  -2  134.87    6.55
   2   0  -3    3.66    1.40
  -2   0   3    2.92    1.30
   2   0  -4  904.62   40.72
  -2   0   4  962.50   43.66
   2   0  -5    3.22    2.04
  -2   0   5    0.00    1.62
   2   0  -6  236.56   11.17
  -2   0   6  234.33   10.43
  -2   0   6  258.43   12.12
   2   0  -7    1.72    2.58
  -2   0   7    0.22    2.17
  -2   0   7    1.55    1.55
   2   0  -8  989.26   36.83
  -2   0   8  967.54   40.24
  -2   0   8  998.60   36.57
  -2   0   9    3.03    2.25
   2   0  -9   -0.76    1.94
  -2   0   9    3.71    2.40
   2   0 -10  153.86    6.65
  -2   0  10  129.65    6.61
  -2   0  10  144.03    7.29
   2   0 -11   -0.98    3.15
  -2   0  11    4.28    2.41
  -2   0  11   -0.79    2.25
   2   0 -12   70.15    4.59
  -2   0  12   62.60    4.52
  -2   0  12   74.54    3.97
   2   0 -13    5.90    2.29
  -2   0  13   -0.11    2.86
  -2   0  13    2.58    2.24
  -2   0  14  167.61   11.71
   2   0 -14  181.06   10.45
  -2   0  14  171.78   12.09
   2   0 -15    0.55    2.30
  -2   0  15   -1.98    3.30
   2   0 -16    0.44    3.40
   2   0 -16    1.97    2.84
  -2   0  17    0.22    3.06
   2  -1  -1 1657.91   62.13
   2   1  -1 1751.91   83.55
  -2   1   1 1675.50   60.15
  -2   1   1 1580.53   65.48
  -2  -1   1 1632.11   63.04
   2   1  -2 2374.82  100.64
  -2   1   2 2515.36   95.25
  -2   1   2 2405.45   99.82
  -2  -1   2 2476.91  102.86
   2  -1  -2 2452.82   94.59
   2   1  -3  396.89   17.53
  -2   1   3  395.18   16.78
  -2  -1   3  392.98   14.82
  -2  -1   3  353.09   18.90
   2  -1  -3  400.59   15.59
   2   1  -4 2531.39  106.07
   2   1  -4 2571.51  110.11
  -2   1   4 2670.36  113.31
  -2  -1   4 2689.28  121.82
  -2  -1   4 2591.19  110.46
   2  -1  -4 2688.80  115.73
  -2  -1   5   13.06    2.48
  -2   1   5   14.90    1.96
  -2  -1   5   14.10    3.00
   2   1  -5   10.21    2.04
  -2  -1   6  498.34   22.05
  -2  -1   6  447.89   19.81
   2   1  -6  489.07   19.23
   2   1  -6  458.98   23.85
  -2   1   6  431.83   15.88
   2  -1  -6  496.43   20.74
   2   1  -7  279.75   11.56
   2   1  -7  286.78   15.16
  -2   1   7  282.21   12.58
  -2   1   7  266.52   13.54
  -2  -1   7  289.57   11.75
  -2  -1   7  287.16   10.77
   2  -1  -7  282.93   11.38
   2   1  -8   76.74    4.64
  -2   1   8   71.51    3.43
  -2   1   8   68.62    4.17
  -2  -1   8   67.98    3.83
   2  -1  -8   69.90    4.43
   2   1  -8   73.26    4.17
  -2  -1   8   79.62    3.65
   2   1  -9  289.19   11.48
   2   1  -9  304.50   11.48
  -2   1   9  270.21   11.66
  -2   1   9  276.19   15.26
  -2  -1   9  274.58   16.26
  -2  -1   9  280.97   13.73
   2  -1  -9  274.17   16.69
   2   1 -10   37.72    3.02
   2   1 -10   37.03    3.38
  -2   1  10   32.96    3.09
  -2   1  10   29.83    2.33
  -2  -1  10   33.47    2.78
  -2  -1  10   36.24    3.72
   2  -1 -10   28.79    3.14
   2   1 -11  290.64   15.36
   2   1 -11  267.34   11.34
  -2   1  11  269.60   16.73
  -2   1  11  281.21   13.22
  -2  -1  11  263.71   12.88
  -2  -1  11  278.81   14.73
   2  -1 -11  273.50   16.36
   2   1 -12    5.61    2.27
  -2   1  12    3.70    1.31
  -2  -1  12    5.45    2.89
  -2  -1  12    2.60    3.05
  -2   1  12    2.54    2.76
   2  -1 -12    1.31    3.05
   2   1 -12    0.00    2.18
   2   1 -13  126.46    7.02
  -2   1  13  111.86    8.30
  -2   1  13  116.82    9.15
  -2  -1  13  104.23    7.95
  -2  -1  13  117.27    9.09
   2  -1 -13  143.35    7.61
   2   1 -13  130.76    7.79
   2   1 -14    2.59    3.34
   2   1 -14   -0.11    2.18
  -2   1  14   20.39   13.34
  -2  -1  14   -1.51    3.01
  -2  -1  14    1.69    3.27
   2  -1 -14   -2.53    3.08
   2   1 -15   47.83    5.82
   2   1 -15   62.61    5.47
   2  -1 -15   62.63    5.55
   2   1 -16    3.82    2.73
   2  -1 -16    3.89    2.56
   2   1 -16    1.29    3.55
   2   2  -1   78.93    4.21
  -2   2   1   69.13    4.12
  -2   2   1   64.78    3.98
  -2  -2   1   64.34    4.60
  -2  -2   1   66.65    4.51
   2  -2  -1   75.35    3.71
   2  -2  -1   70.58    3.44
   2   2  -2  193.32    7.93
  -2   2   2  205.91   10.29
  -2   2   2  201.61    7.79
  -2  -2   2  191.05    8.26
   2  -2  -2  205.94    7.96
   2  -2  -2  188.63    7.36
  -2  -2   2  193.97    7.93
   2   2  -3   65.54    3.39
  -2   2   3   63.67    3.78
  -2   2   3   67.24    3.44
  -2  -2   3   70.92    4.07
  -2  -2   3   63.24    3.60
   2  -2  -3   67.34    4.02
   2  -2  -3   64.07    3.07
   2   2  -4 1571.73   65.20
  -2   2   4 1630.64   59.77
  -2   2   4 1514.08   62.15
  -2  -2   4 1652.37   66.42
  -2  -2   4 1537.88   60.82
  -2  -2   4 1611.39   74.80
   2  -2  -4 1614.87   76.24
   2   2  -5  111.95    5.13
  -2   2   5  129.40    6.92
  -2   2   5  118.94    5.04
  -2  -2   5  132.92    6.28
  -2  -2   5  114.92    5.80
  -2  -2   5  138.95    5.54
   2  -2  -5  121.88    5.83
   2   2  -6  435.59   18.00
  -2   2   6  402.09   17.80
  -2   2   6  406.10   19.47
  -2  -2   6  424.47   20.03
  -2  -2   6  387.99   17.08
  -2  -2   6  413.63   15.73
   2  -2  -6  428.74   16.72
   2   2  -7    4.17    3.42
  -2   2   7    8.65    2.05
  -2  -2   7    5.11    2.83
  -2  -2   7   11.96    4.03
   2  -2  -7    8.78    3.28
  -2  -2   8  305.87   15.18
   2   2  -8  304.75   13.21
  -2  -2   8  295.90   15.13
   2  -2  -8  317.02   14.22
  -2   2   8  334.19   16.45
   2   2  -8  331.83   15.99
   2   2  -9   14.86    3.64
   2   2  -9   19.86    2.53
  -2   2   9   16.07    2.50
  -2  -2   9   11.76    3.13
   2  -2  -9   12.43    3.93
  -2  -2   9   14.24    2.92
   2  -2 -10  358.03   16.47
   2   2 -10  352.62   17.40
   2   2 -10  332.49   20.69
  -2   2  10  333.13   17.50
  -2  -2  10  322.51   20.84
  -2  -2  10  341.08   18.59
   2  -2 -11    0.86    2.25
  -2  -2  11   -3.04    2.47
   2   2 -11    0.75    3.42
   2   2 -11    0.88    2.32
  -2   2  11    0.44    3.05
  -2  -2  11    0.32    2.89
   2   2 -12  127.60    7.93
   2   2 -12  106.50    5.84
  -2   2  12   97.25    7.99
   2  -2 -12  104.76    7.13
   2   2 -13    2.45    2.56
   2   2 -13    1.55    2.10
   2  -2 -13    7.13    3.57
  -2   2  13   -6.45    3.28
   2   2 -14   31.31    4.69
   2   2 -14   27.76    3.66
   2  -2 -14   35.78    4.14
   2  -2 -15    3.83    3.51
   2   2 -15   -2.98    2.66
   2   2 -15    1.55    3.09
   2   3  -1  548.84   21.19
  -2   3   1  535.09   20.78
  -2  -3   1  532.61   30.34
  -2  -3   1  508.00   24.99
   2  -3  -1  588.88   20.62
   2  -3  -1  539.32   21.09
   2  -3  -1  529.36   23.04
   2   3  -2   23.40    2.93
  -2   3   2   27.82    3.30
  -2  -3   2   14.95    3.96
  -2  -3   2   14.75    3.80
   2  -3  -2   17.24    4.00
   2  -3  -2   21.06    2.72
   2  -3  -2   14.86    1.91
   2  -3  -3  170.46   10.78
   2   3  -3  203.35   10.09
  -2   3   3  199.76    8.11
  -2  -3   3  180.04   10.60
  -2  -3   3  177.79    8.66
   2  -3  -3  213.09    9.49
  -2   3   4    4.12    2.28
  -2   3   4   -3.50    2.30
  -2  -3   4   -0.88    2.42
  -2  -3   4   -0.67    3.91
   2  -3  -4    5.68    3.68
   2  -3  -4    2.41    1.68
   2   3  -5  204.18   11.93
  -2   3   5  193.66   10.66
  -2   3   5  214.12    9.45
  -2  -3   5  191.51   11.84
  -2  -3   5  198.51    9.98
  -2  -3   5  204.59    9.45
   2  -3  -5  211.60   10.76
   2   3  -6  313.43   14.10
  -2   3   6  309.62   16.98
  -2  -3   6  282.70   20.78
  -2  -3   6  302.81   18.54
  -2  -3   6  288.07   17.27
   2  -3  -6  332.51   17.20
   2   3  -7   28.77    3.28
  -2   3   7   31.25    3.04
  -2  -3   7   25.84    3.08
  -2  -3   7   31.72    2.86
  -2  -3   7   33.49    4.58
   2  -3  -7   26.79    3.05
   2   3  -8   -1.38    3.71
  -2   3   8   -0.98    2.28
  -2  -3   8    1.09    2.18
   2  -3  -8    0.32    3.26
   2   3  -9   96.19    6.59
  -2   3   9   72.40    5.12
   2  -3  -9  117.91    7.92
   2   3 -10    1.17    2.76
   2  -3 -10   -0.74    2.31
   2   3 -11   45.08    4.14
   2  -3 -11   52.25    4.02
   2   3 -12    0.42    3.92
   2  -3 -12    1.48    2.53
   2   3 -13   53.07    6.15
   2  -3 -13   54.24    5.52
   2   3 -14   -0.95    2.86
   2  -3 -14    9.04    3.83
   2  -4  -1   -0.10    4.17
   2  -4  -1   -0.21    2.22
  -2   4   1   -0.44    3.71
  -2  -4   1   -4.15    3.01
  -2   4   2   78.25    5.26
  -2  -4   2   58.77    4.44
   2  -4  -2   79.12    4.60
   2  -4  -2   73.64    4.85
  -2  -4   3   18.60    3.10
   2  -4  -3   17.02    4.28
   2  -4  -3   17.27    2.09
   2   4  -4   14.71    3.13
  -2  -4   4    8.09    2.77
   2  -4  -4    3.03    2.93
   2  -4  -4    9.71    2.71
   2   4  -5   21.23    3.45
  -2  -4   5   14.34    2.12
   2  -4  -5   13.91    3.24
   2   4  -6  347.04   17.78
  -2  -4   6  323.74   16.57
   2  -4  -6  341.71   19.00
   2   4  -7  173.21    9.90
  -2  -4   7  187.33    9.58
   2  -4  -7  191.24   11.45
   2   4  -8   89.13    7.38
  -2  -4   8   81.30    6.67
   2  -4  -8   96.42    6.92
   2  -4  -9    3.23    4.07
   2   4  -9   14.65    4.74
   2   4 -10   51.69    4.75
   2  -4 -10   54.80    5.33
  -2   4  11    7.59    4.27
  -2  -5   1   50.89    6.11
   2  -5  -1   62.47    5.08
  -2  -5   2    4.35    3.42
   2  -5  -2   -3.32    3.21
   2  -5  -3   31.96    5.19
  -2  -5   3   25.08    4.04
  -2  -5   4    4.46    4.36
   2  -5  -4    2.70    3.32
  -2  -5   5   10.72    3.95
   2  -5  -5   18.51    3.64
  -2   5   6   11.76    3.54
  -1   0   1 2012.11   87.78
   1   0  -2    2.04    1.08
  -1   0   2   -1.30    0.97
   1   0  -3 4491.47  179.69
  -1   0   3 4168.13  184.78
   1   0  -4    2.26    1.29
  -1   0   4    1.08    1.30
  -1   0   4    4.22    2.00
   1   0  -5 1322.57   56.28
  -1   0   5 1233.90   56.00
  -1   0   5 1289.96   72.02
   1   0  -6   -2.69    1.72
  -1   0   6   -2.81    2.03
   1   0  -7  241.01   11.09
  -1   0   7  230.82   11.01
  -1   0   7  244.46   10.29
   1   0  -8   -3.35    2.38
  -1   0   8    0.87    1.97
  -1   0   8   -2.37    1.92
   1   0  -9    3.47    2.50
  -1   0   9    2.19    1.54
  -1   0   9   -4.62    2.14
   1   0 -10    4.14    1.96
  -1   0  10   -0.45    2.13
   1   0 -11  113.67    6.25
  -1   0  11   98.34    8.61
  -1   0  11  115.10    5.52
   1   0 -12   -4.82    2.96
  -1   0  12   -2.76    2.43
  -1   0  12    3.00    2.22
   1   0 -13  257.43   16.08
  -1   0  13  241.73   13.54
  -1   0  13  248.23   14.13
   1   0 -14   -0.22    2.85
  -1   0  14   -1.21    1.88
  -1   0  14   -0.88    2.20
   1   0 -15   22.15    2.86
   1   0 -15   26.94    3.51
   1   0 -16   -3.83    2.85
   1   0 -16    2.19    3.07
  -1   1   1  571.52   25.26
  -1   1   1  542.63   22.98
  -1  -1   1  578.27   24.46
  -1  -1   1  547.33   24.01
   1  -1  -1  552.37   24.87
   1  -1  -1  546.54   25.32
   1   1  -1  576.08   25.97
   1   1  -2  982.69   39.01
  -1  -1   2  975.01   36.59
  -1  -1   2  955.26   40.39
   1  -1  -2  974.74   34.02
  -1   1   2  969.63   37.37
  -1   1   2  918.47   42.19
   1  -1  -2  920.85   41.05
  -1   1   3  796.26   30.71
  -1   1   3  708.87   35.60
  -1  -1   3  800.73   31.78
  -1  -1   3  767.93   35.25
  -1  -1   3  751.77   33.12
   1   1  -3  757.00   29.72
   1  -1  -3  733.22   28.58
   1   1  -4  940.95   37.04
   1   1  -4  960.01   44.31
  -1   1   4  945.19   34.86
  -1  -1   4  956.47   39.27
  -1  -1   4 1013.69   46.44
   1  -1  -4  940.04   43.64
  -1  -1   4  949.69   41.89
   1   1  -5  744.66   30.18
   1   1  -5  730.26   34.44
  -1   1   5  769.91   27.22
  -1  -1   5  808.49   30.82
  -1  -1   5  719.98   29.78
   1  -1  -5  687.42   31.83
   1   1  -6   69.86    3.89
   1   1  -6   69.97    3.95
  -1   1   6   69.09    3.16
  -1  -1   6   74.95    3.88
  -1  -1   6   71.59    4.64
   1  -1  -6   73.16    4.53
   1   1  -7    0.32    1.94
   1   1  -7   -3.38    1.75
  -1   1   7   -2.50    1.74
  -1   1   7    0.65    0.65
  -1  -1   7    1.92    1.71
  -1  -1   7    1.58    2.93
   1   1  -8  933.52   38.71
  -1   1   8  926.06   41.99
  -1   1   8  848.54   40.40
   1   1  -8  925.78   39.12
  -1  -1   8  951.63   39.15
  -1  -1   8  889.83   42.74
   1  -1  -8  909.04   43.19
   1   1  -9   -0.32    1.94
  -1   1   9    0.76    0.86
   1   1  -9   -0.55    3.05
  -1   1   9    0.77    2.30
  -1  -1   9    0.43    2.13
  -1  -1   9   -2.71    5.32
   1  -1  -9    4.34    1.85
   1   1 -10  168.90    9.20
  -1   1  10  164.49   10.13
  -1   1  10  161.48   10.30
  -1  -1  10  159.60    7.68
   1  -1 -10  139.59    9.95
   1   1 -10  171.64    9.87
  -1  -1  10  173.51   10.27
   1   1 -11   11.22    3.13
   1   1 -11    9.50    3.38
  -1   1  11    9.00    1.87
  -1  -1  11   10.68    2.88
  -1  -1  11    7.57    3.16
   1  -1 -11    6.79    2.74
   1  -1 -12  112.39    6.64
   1   1 -12   92.93    5.95
   1   1 -12  109.73    6.58
  -1   1  12  102.88    5.95
  -1  -1  12   92.38    5.38
  -1  -1  12   87.96    6.69
   1   1 -13   16.15    2.80
   1   1 -13   20.97    2.84
  -1   1  13   22.50    2.42
  -1  -1  13   15.71    2.15
  -1  -1  13   16.53    3.26
   1  -1 -13   21.47    3.10
   1   1 -14  170.72   13.05
   1   1 -14  150.70   14.34
  -1   1  14  160.81   12.09
  -1  -1  14  145.54   10.72
  -1  -1  14  154.83   11.72
   1  -1 -14  184.96   17.19
   1   1 -15   40.44    4.41
   1   1 -15   37.60    4.05
   1  -1 -15   38.30    3.37
   1   1 -16   28.99    4.82
   1   1 -16   30.39    4.60
   1   2  -1  465.17   21.73
  -1   2   1  457.29   19.97
  -1  -2   1  465.63   17.94
  -1  -2   1  452.69   18.72
   1  -2  -1  464.53   17.36
   1  -2  -1  462.80   16.87
   1   2  -2  433.00   17.98
  -1   2   2  415.98   18.39
  -1   2   2  412.38   18.93
  -1  -2   2  413.44   14.68
  -1  -2   2  406.39   16.23
   1  -2  -2  434.69   17.01
   1  -2  -2  384.76   15.23
   1   2  -3  283.25   10.83
  -1   2   3  322.73   12.41
  -1   2   3  297.32   13.41
  -1  -2   3  321.88   13.90
  -1  -2   3  304.34   13.58
  -1  -2   3  302.27   11.59
   1  -2  -3  326.71   13.06
   1  -2  -3  300.16   14.10
   1   2  -4   -0.53    2.01
  -1   2   4    7.34    2.59
  -1  -2   4    1.42    1.96
  -1  -2   4    4.07    2.09
  -1  -2   4   -2.58    2.36
   1  -2  -4    2.64    1.90
   1  -2  -4    5.29    0.95
   1   2  -5  206.29    8.96
  -1   2   5  214.05    8.04
  -1  -2   5  221.89    9.23
  -1  -2   5  200.23    9.08
  -1  -2   5  208.20    9.30
   1  -2  -5  207.40    9.13
   1   2  -6   33.02    3.84
  -1   2   6   35.17    3.24
  -1  -2   6   38.51    3.60
  -1  -2   6   35.57    2.49
  -1  -2   6   39.72    4.17
   1  -2  -6   32.34    3.49
   1   2  -7  159.62    8.03
  -1   2   7  154.95    8.99
  -1  -2   7  153.99    8.19
  -1  -2   7  156.49    6.83
  -1  -2   7  164.98    7.18
   1  -2  -7  147.13    5.88
   1   2  -8    6.80    1.97
   1   2  -8    7.05    2.78
  -1  -2   8    4.85    3.72
   1  -2  -8   17.93    2.44
  -1   2   8    8.87    2.70
  -1  -2   8    8.65    2.06
   1   2  -9  270.55   11.60
   1   2  -9  281.23   14.08
  -1   2   9  278.66   14.90
  -1  -2   9  279.45   12.50
  -1  -2   9  271.65   13.45
   1  -2  -9  270.45   14.05
   1   2 -10    3.09    2.76
   1   2 -10    1.92    3.42
  -1  -2  10    0.56    2.48
  -1   2  10   -3.69    2.82
  -1  -2  10    2.79    2.90
   1  -2 -10   -2.67    2.99
   1   2 -11  126.96    7.81
   1   2 -11  131.35    7.30
  -1   2  11  121.06    7.31
  -1  -2  11  122.93    8.48
  -1  -2  11  114.23    8.17
   1  -2 -11  141.66    8.02
   1   2 -12    2.98    3.41
   1   2 -12    0.89    2.33
  -1   2  12    2.29    2.94
  -1  -2  12    2.67    2.13
   1  -2 -12   -6.61    2.82
   1   2 -13   12.87    2.66
  -1   2  13   10.68    2.29
   1  -2 -13   19.76    2.62
   1   2 -13   21.72    5.65
   1   2 -14    8.28    3.50
   1   2 -14   11.41    3.43
   1  -2 -14   13.21    3.31
   1   2 -15   10.07    3.65
   1   2 -15    5.19    2.54
   1  -2 -15    5.55    3.33
  -1   3   1   33.64    3.74
  -1  -3   1   24.85    3.51
  -1  -3   1   28.18    3.02
   1  -3  -1   30.90    3.47
   1  -3  -1   20.48    2.62
   1  -3  -1   20.05    3.05
   1   3  -2  624.89   27.55
  -1   3   2  620.15   25.41
  -1  -3   2  656.45   37.66
  -1  -3   2  655.71   30.52
   1  -3  -2  656.88   26.71
   1  -3  -2  667.17   30.98
   1  -3  -2  613.54   28.37
   1   3  -3   19.70    3.77
  -1  -3   3   14.89    2.52
  -1  -3   3   20.59    4.25
   1  -3  -3   26.20    4.32
   1  -3  -3   19.06    3.38
   1  -3  -3   17.13    2.14
   1   3  -4   30.04    3.47
  -1  -3   4   25.42    2.85
  -1  -3   4   43.81    3.46
  -1  -3   4   41.53    4.15
   1  -3  -4   34.21    3.58
   1  -3  -4   34.35    2.55
   1   3  -5  215.12   10.15
  -1  -3   5  226.26   11.81
  -1  -3   5  219.45   10.86
  -1  -3   5  213.08   10.82
   1  -3  -5  208.25    8.98
   1  -3  -5  205.14   10.46
   1   3  -6  238.94   12.60
  -1   3   6  205.86   11.69
  -1  -3   6  200.88   12.36
  -1  -3   6  222.87   13.09
  -1  -3   6  221.96   10.05
   1  -3  -6  227.27    9.84
   1   3  -7   13.22    2.96
  -1   3   7    3.48    2.29
  -1  -3   7    9.87    2.52
  -1  -3   7   10.82    1.97
  -1  -3   7    6.61    4.03
   1  -3  -7    8.20    2.52
   1   3  -8   75.93    5.20
  -1   3   8   67.00    4.37
  -1  -3   8   58.58    4.95
  -1  -3   8   83.43    5.70
   1  -3  -8   78.55    4.65
   1   3  -9    2.12    2.76
  -1   3   9    2.18    3.16
  -1  -3   9    4.99    2.71
   1  -3  -9    5.14    2.21
   1  -3 -10  114.02    6.89
   1   3 -10  110.69    5.86
  -1   3  10   97.11    5.80
   1   3 -11    0.11    3.82
   1  -3 -11    7.27    3.48
   1   3 -12  156.07   11.47
   1  -3 -12  140.22   11.92
   1   3 -13   18.95    3.39
   1  -3 -13   17.45    3.62
   1   3 -14   37.12    3.92
   1  -3 -14   29.07    3.77
  -1  -4   1  230.32   10.14
  -1  -4   1  189.31   10.08
   1  -4  -1  231.78   10.88
   1  -4  -1  193.52   11.83
  -1  -4   2   17.48    3.43
  -1  -4   2   18.23    3.09
   1  -4  -2   20.67    3.24
   1  -4  -2   13.41    2.77
  -1  -4   3  199.13   12.33
  -1  -4   3  169.89    9.99
   1  -4  -3  210.65    8.81
   1  -4  -3  188.37   11.03
   1  -4  -4   74.69    4.01
  -1  -4   4   73.64    4.91
   1  -4  -4   73.41    5.65
   1  -4  -5  377.19   16.60
  -1  -4   5  344.98   21.84
   1  -4  -5  321.26   17.63
   1   4  -6   39.63    4.51
  -1  -4   6   41.29    3.68
   1  -4  -6   38.61    4.61
   1   4  -7   34.15    4.00
  -1  -4   7   31.65    3.44
   1  -4  -7   29.07    4.29
   1   4  -8    9.26    4.42
  -1  -4   8    8.27    2.98
   1  -4  -8   11.59    4.18
   1   4  -9   54.81    4.96
  -1  -4   9   47.47    4.32
   1  -4  -9   44.93    4.91
   1  -4 -10   18.22    4.27
   1   4 -10   18.78    3.69
   1   4 -11    4.65    4.65
   1  -4 -11    9.47    3.23
  -1  -5   1    5.38    4.66
   1  -5  -1    7.25    4.77
  -1  -5   2   11.29    4.87
   1  -5  -2   17.11    3.73
  -1  -5   3   18.56    5.50
   1  -5  -3   33.74    4.05
  -1  -5   4   -2.70    4.78
   1  -5  -4   -1.56    4.78
  -1  -5   5   56.40    6.15
   1  -5  -5   40.88    4.48
  -1  -5   6  104.28    8.25
   1  -5  -6   96.66    7.71
   0   0   2  145.89    5.50
   0   0  -2    8.34    2.59
   0   0   3    3.68    1.08
   0   0   3    0.90    1.24
   0   0  -3    0.11    0.86
   0   0  -3    1.01    1.46
   0   0   4  528.35   26.09
   0   0  -4  577.02   28.86
   0   0  -4  548.54   22.18
   0   0   4  527.80   20.21
   0   0   5    1.52    0.98
   0   0   5   -0.56    1.79
   0   0  -5    1.62    1.73
   0   0  -5    7.97    2.13
   0   0   6    7.76    1.20
   0   0  -6    5.39    2.36
   0   0   6    8.73    1.90
   0   0  -6    9.30    2.27
   0   0   7   -2.74    1.53
   0   0   7    3.12    1.90
   0   0  -7   -2.93    1.84
   0   0  -7    5.05    2.36
   0   0   8  983.21   53.22
   0   0   8  968.28   37.91
   0   0  -8 1016.33   37.67
   0   0  -8  975.50   36.35
   0   0   9   -1.10    1.21
   0   0   9   -2.10    2.21
   0   0  -9    0.98    2.18
   0   0  -9    5.16    2.69
   0   0 -10  334.80   23.01
   0   0  10  317.76   19.42
   0   0  10  354.79   16.22
   0   0 -10  335.84   15.41
   0   0  11   -3.76    2.21
   0   0  11   -1.76    1.65
   0   0 -11    2.30    1.75
   0   0  12  171.55    9.67
   0   0  12  177.77    9.81
   0   0 -12  176.62    9.60
   0   0  13    0.87    2.07
   0   0  13    0.55    2.32
   0   0 -13    0.55    2.41
   0   0  14  456.12   31.78
   0   0  14  485.83   37.08
   0   0 -14  511.54   43.60
   0   0 -14  495.50   36.08
   0   0 -15   -2.07    2.62
   0   0 -15    1.76    3.07
   0   0  16   42.20    4.51
   0   1   0    7.04    2.13
   0  -1   0    5.82    2.05
   0  -1   0    0.45    1.92
   0   1   1    7.87    1.55
   0   1  -1    4.67    1.91
   0   1  -1    4.60    2.02
   0  -1  -1   -0.43    2.13
   0  -1  -1    3.05    1.13
   0  -1   1    3.76    1.29
   0  -1   1    4.41    1.92
   0  -1  -2  261.33   13.95
   0  -1   2  284.13   11.57
   0  -1   2  277.02   11.21
   0  -1  -2  273.68   11.21
   0  -1   2  260.41   11.22
   0   1  -2  270.87   10.27
   0   1  -2  276.93   12.58
   0   1   2  278.72   12.34
   0   1   3  411.79   18.53
   0   1  -3  395.91   16.32
   0   1  -3  396.74   18.12
   0  -1  -3  397.45   14.73
   0  -1   3  381.65   18.46
   0  -1   3  393.99   16.37
   0   1  -3  394.66   17.36
   0  -1  -3  348.48   18.33
   0  -1   3  415.08   14.89
   0   1   4    7.39    1.93
   0  -1   4    7.44    1.62
   0   1  -4   14.38    2.58
   0   1  -4   12.16    1.74
   0  -1   4    1.59    1.93
   0  -1  -4    9.26    1.70
   0  -1   4    9.61    1.50
   0   1  -4   18.17    4.04
   0   1  -5  732.04   28.12
   0   1   5  651.16   24.51
   0   1  -5  725.09   27.30
   0   1  -5  679.32   27.44
   0  -1  -5  734.31   30.06
   0  -1   5  742.58   30.50
   0  -1   5  725.19   27.01
   0   1   6  565.97   20.17
   0   1  -6  601.48   22.76
   0   1  -6  592.99   25.87
   0   1  -6  587.81   24.13
   0  -1  -6  584.00   24.82
   0  -1   6  594.63   25.71
   0  -1   6  597.88   35.66
   0   1   7  572.08   21.33
   0   1  -7  587.45   27.19
   0   1  -7  579.92   25.67
   0   1  -7  607.00   34.77
   0  -1  -7  586.25   25.18
   0  -1   7  599.21   26.89
   0  -1   7  594.02   22.41
   0   1   8  137.03    7.61
   0   1  -8  128.29    6.07
   0   1  -8  130.33    6.16
   0   1  -8  134.29    8.09
   0  -1  -8  125.30    7.53
   0  -1   8  142.37    5.89
   0  -1   8  124.14    5.94
   0   1   9  174.53    9.59
   0   1  -9  169.65    8.45
   0   1  -9  183.35    8.59
   0   1  -9  163.78    8.22
   0  -1  -9  172.28    9.12
   0  -1   9  184.88    9.73
   0  -1   9  175.58    8.88
   0   1  10    6.31    2.18
   0   1 -10    8.73    2.69
   0   1 -10    6.34    3.61
   0   1 -10   10.27    4.35
   0  -1 -10    7.91    2.20
   0  -1  10    6.61    1.92
   0  -1  10    2.48    3.15
   0   1  11   79.42    5.24
   0   1 -11   87.16    5.83
   0   1 -11   89.01    6.25
   0   1 -11   84.46    6.94
   0  -1 -11   89.67    4.68
   0  -1  11   81.38    4.30
   0  -1  11   68.90    5.19
   0   1  12   88.31    6.77
   0   1 -12   95.27    6.68
   0   1 -12   89.60    7.89
   0  -1 -12   90.84    6.15
   0  -1  12  102.51    5.20
   0  -1  12   86.66    6.29
   0   1  13  119.64    8.63
   0  -1 -13  137.66    9.23
   0   1 -13  129.24    9.57
   0   1 -13  124.88    8.13
   0  -1  13  116.38   11.15
   0  -1  13  118.63    7.96
   0   1 -14    0.21    2.67
   0   1 -14    1.09    3.83
   0  -1 -14    1.23    1.68
   0  -1  14   -7.65    3.11
   0  -1  14   -3.26    2.39
   0   1 -15   15.77    3.09
   0   1 -15   10.51    3.18
   0   1  16   10.41    4.49
   0  -2   0   67.04    4.86
   0  -2   0   70.02    3.92
   0  -2   0   72.65    3.96
   0   2   0   71.75    4.24
   0  -2  -1   12.68    2.36
   0  -2   1   10.70    2.82
   0   2   1   13.43    1.88
   0  -2  -1    6.77    2.22
   0  -2  -1    6.31    1.96
   0  -2   1    9.21    2.71
   0   2  -1   14.67    2.45
   0   2  -2  147.41    6.47
   0   2  -2  154.00    8.08
   0  -2  -2  148.57    6.59
   0  -2  -2  147.27    6.24
   0  -2  -2  130.72    6.63
   0  -2   2  150.26    6.10
   0  -2   2  137.22    7.15
   0   2  -3   64.48    4.15
   0   2  -3   59.61    3.60
   0  -2  -3   56.67    4.24
   0  -2  -3   52.79    2.68
   0  -2   3   57.54    4.02
   0  -2   3   54.92    3.78
   0  -2   3   66.57    4.19
   0   2   4  653.84   30.02
   0   2  -4  666.58   24.53
   0   2  -4  641.31   26.19
   0  -2  -4  666.52   23.93
   0  -2  -4  617.82   28.74
   0  -2   4  683.14   25.81
   0  -2   4  686.01   28.71
   0  -2   4  674.02   27.28
   0   2   5    4.99    1.74
   0   2  -5   -0.53    2.23
   0   2  -5    6.25    4.13
   0  -2  -5   -3.17    2.54
   0  -2  -5    0.53    0.53
   0  -2   5   -1.52    2.60
   0  -2   5   -4.66    2.17
   0  -2   5    8.70    3.73
   0   2   6   73.81    4.35
   0   2  -6   65.77    4.37
   0   2  -6   68.49    5.82
   0  -2  -6   70.43    4.24
   0  -2   6   64.77    4.03
   0  -2   6   68.93    3.89
   0  -2   6   71.28    5.33
   0   2   7   -0.43    2.49
   0   2  -7    7.46    3.09
   0   2  -7    0.22    2.96
   0   2  -7    6.47    3.23
   0  -2  -7    0.85    2.01
   0  -2   7    7.58    1.95
   0  -2   7    5.04    2.04
   0  -2   7   10.50    3.84
   0   2   8   63.74    4.78
   0   2  -8   70.72    4.28
   0   2  -8   70.98    4.00
   0   2  -8   53.59    6.47
   0  -2  -8   66.64    4.38
   0  -2   8   62.27    4.55
   0  -2   8   60.06    4.20
   0   2   9    5.10    2.39
   0   2  -9   -0.43    3.09
   0   2  -9   -0.44    3.09
   0   2  -9   -9.80    5.12
   0  -2  -9    3.63    2.56
   0  -2   9    4.84    2.69
   0  -2   9   -1.13    2.59
   0   2  10   38.56    3.37
   0   2 -10   41.80    3.84
   0   2 -10   39.81    3.12
   0   2 -10   28.71    3.90
   0  -2 -10   40.98    3.45
   0  -2  10   36.84    2.90
   0  -2  10   35.94    3.39
   0   2  11    1.74    2.50
   0   2 -11    0.00    2.98
   0   2 -11   -0.89    2.44
   0   2 -11   -1.56    3.45
   0  -2 -11   -2.49    2.49
   0  -2  11    1.28    1.92
   0   2  12   11.12    2.83
   0   2 -12    5.42    3.19
   0   2 -12   13.74    3.77
   0  -2 -12    5.36    1.97
   0  -2  12    6.18    2.66
   0   2  13    2.29    2.73
   0   2 -13   10.62    3.40
   0   2 -13    1.66    3.55
   0  -2  13    3.73    1.92
   0  -2 -13    6.08    2.10
   0   2 -14    0.11    3.18
   0   2 -14   -2.11    3.88
   0  -2 -14   -1.56    2.79
   0   2 -15    9.84    3.49
   0   2 -15    8.08    4.10
   0  -3   0    1.78    2.62
   0  -3   0    4.91    2.29
   0  -3   0    2.11    3.00
   0  -3  -1  259.82   10.54
   0  -3  -1  269.60   12.63
   0  -3  -1  255.86   12.24
   0  -3   1  260.55   10.75
   0  -3   1  257.03   13.03
   0  -3   1  248.96   11.22
   0   3  -2   12.49    4.42
   0  -3  -2    6.83    3.78
   0  -3  -2   11.05    3.17
   0  -3  -2   14.19    2.53
   0  -3   2   16.86    3.80
   0  -3   2   13.42    2.51
   0   3  -3  547.75   20.91
   0  -3  -3  620.59   21.46
   0  -3  -3  547.62   24.10
   0  -3  -3  546.52   28.09
   0  -3   3  583.04   30.78
   0  -3   3  579.06   30.45
   0  -3   3  581.39   24.36
   0   3  -4   38.71    4.63
   0   3  -4   32.05    4.00
   0  -3  -4   39.48    3.16
   0  -3  -4   44.11    3.73
   0  -3  -4   30.79    2.60
   0  -3   4   29.49    2.95
   0  -3   4   35.54    3.12
   0  -3   4   30.56    4.03
   0   3  -5  299.39   12.83
   0   3  -5  279.55   13.21
   0  -3  -5  320.21   13.32
   0  -3  -5  274.18   15.95
   0  -3   5  275.85   15.06
   0  -3   5  293.05   16.38
   0  -3  -5  302.15   14.96
   0  -3   5  297.80   13.33
   0   3  -6    8.98    4.01
   0   3  -6   17.11    3.78
   0  -3  -6    5.57    3.37
   0  -3  -6    8.55    0.95
   0  -3   6    8.53    3.17
   0  -3   6    9.89    3.08
   0  -3   6   13.00    3.03
   0   3  -7   87.62    5.62
   0   3  -7   74.33    5.13
   0  -3   7   81.69    4.41
   0  -3   7   86.93    5.63
   0  -3  -7   86.37    5.38
   0  -3   7   83.86    4.96
   0   3  -8   27.34    3.18
   0   3  -8   21.33    5.45
   0  -3  -8   21.42    3.36
   0  -3   8   18.69    2.74
   0  -3   8   17.06    2.39
   0   3   9  257.85   13.65
   0   3  -9  284.76   15.01
   0   3  -9  248.51   16.51
   0  -3   9  268.94   15.02
   0  -3  -9  259.84   15.46
   0   3  10    8.56    3.40
   0   3 -10   11.99    2.87
   0  -3 -10   18.10    2.53
   0   3  11  222.47   16.18
   0   3 -11  286.98   15.34
   0  -3 -11  285.34   14.93
   0   3 -12    3.29    2.86
   0  -3 -12    3.94    2.23
   0   3 -13  140.85    9.46
   0  -3 -13  148.85   13.00
   0  -4   0  299.52   14.32
   0  -4   0  283.02   13.60
   0  -4  -1   -0.94    3.02
   0  -4  -1    0.22    2.28
   0  -4   1    2.71    3.02
   0  -4   1    0.77    2.52
   0  -4  -2  517.32   21.25
   0  -4   2  530.37   22.14
   0  -4   2  433.32   22.85
   0  -4  -2  425.19   27.26
   0  -4  -3  255.69   12.87
   0  -4  -3  223.12   11.93
   0  -4   3  269.97   12.18
   0  -4   3  221.91   15.82
   0  -4   3  236.39   11.30
   0  -4  -4   -0.63    3.87
   0  -4  -4    2.76    2.02
   0  -4   4  -11.50    4.29
   0  -4   4    6.10    3.22
   0  -4  -5   32.12    4.40
   0  -4  -5   35.31    3.06
   0  -4   5   38.19    4.12
   0  -4  -6   88.17    5.66
   0  -4   6   83.69    5.48
   0  -4  -7    0.21    3.66
   0  -4   7    1.66    3.09
   0  -4  -8   89.73    6.50
   0  -4   8   75.54    5.01
   0   4  -9    7.70    3.27
   0  -4  -9   12.92    3.02
   0  -4   9   12.73    8.13
   0   4 -10   17.65    3.49
   0  -4 -10    7.39    3.85
   0   4 -11   -0.11    4.55
   0  -4 -11   -5.83    3.75
   0   5   0   -0.93    3.42
   0  -5  -1    4.35    3.32
   0  -5   1   17.19    4.97
   0  -5  -2   59.52    6.02
   0  -5   2   78.45    6.75
   0  -5  -3    7.68    3.43
   0  -5   3    1.76    4.67
   0  -5  -4    1.04    4.57
   0  -5   4   -4.78    3.33
   0  -5  -5  111.79    9.06
   0  -5   5  110.80    8.97
   0  -5  -6    6.34    3.33
   0  -5   6   -0.42    4.90
   1   0   2   -0.96    0.96
  -1   0  -2    0.76    0.33
  -1   0  -2    1.07    1.07
   1   0   3    8.57    0.87
   1   0   3    8.54    1.71
  -1   0  -3    3.80    0.87
  -1   0  -3    4.00    1.51
   1   0   4    3.49    0.98
   1   0   4    2.26    1.83
  -1   0  -4   -2.95    2.08
  -1   0  -4    0.87    1.09
   1   0   5  345.89   13.22
   1   0   5  371.23   19.39
  -1   0  -5  382.90   17.82
  -1   0  -5  341.71   13.56
   1   0   6    1.32    1.10
   1   0   6   -4.11    1.84
  -1   0  -6    0.54    1.42
  -1   0  -6    1.88    2.21
   1   0   7 1033.99   43.96
  -1   0  -7 1052.00   49.27
  -1   0  -7  996.64   38.10
   1   0   8    0.98    1.95
  -1   0  -8   -0.87    1.53
  -1   0  -8    5.76    2.44
   1   0   9  596.91   30.29
   1   0   9  586.75   23.74
  -1   0  -9  629.98   33.10
  -1   0  -9  636.51   25.25
   1   0  10   -1.66    1.77
   1   0  10    1.63    2.28
  -1   0 -10   -2.52    1.97
   1   0  11  335.59   19.34
   1   0  11  332.08   19.29
  -1   0 -11  309.88   19.12
  -1   0 -11  325.26   17.66
   1   0  12    0.88    1.77
   1   0  12    0.22    2.17
  -1   0 -12   -0.44    1.96
  -1   0 -12    0.88    2.85
  -1   0 -12   -4.22    2.89
   1   0  13  248.56   20.42
   1   0  13  260.64   15.81
  -1   0 -13  242.08   15.12
  -1   0 -13  270.44   16.32
  -1   0 -13  247.26   14.57
  -1   0 -14   -0.76    1.41
  -1   0 -14    3.19    4.51
   1   0  15  131.56    9.50
   1   0  16   -2.75    3.64
   1   1   0 1895.06   74.74
  -1   1   0 1906.05   95.10
  -1   1   0 1851.03   78.96
  -1  -1   0 1988.13   85.45
   1  -1   0 1877.75   85.62
   1  -1   0 1826.37   83.96
  -1   1  -1    2.55    1.66
  -1  -1  -1    3.03    1.84
   1  -1   1    2.56    1.60
   1  -1   1    2.47    1.29
   1  -1   1    0.33    1.66
  -1   1  -2  390.70   16.29
  -1  -1  -2  407.30   20.30
  -1  -1  -2  396.47   15.95
   1  -1   2  410.38   16.48
   1  -1   2  391.12   19.19
   1  -1   2  391.15   17.25
  -1   1  -2  401.98   15.57
  -1   1  -2  397.11   17.26
   1   1   3   18.43    1.84
  -1   1  -3   18.47    2.35
  -1   1  -3   15.68    2.38
   1  -1   3   22.00    1.61
  -1  -1  -3   19.25    2.23
  -1   1  -3   21.96    2.66
   1  -1   3   14.92    2.36
   1  -1   3   19.43    2.24
   1   1   4 1301.59   53.16
  -1   1  -4 1301.18   52.75
  -1   1  -4 1293.57   66.22
  -1  -1  -4 1307.16   55.91
   1  -1   4 1326.22   63.80
   1  -1   4 1304.95   48.88
   1  -1   4 1285.48   53.90
  -1   1  -4 1282.72   53.25
   1   1   5    3.33    1.51
  -1   1  -5    3.97    1.72
  -1   1  -5   -0.22    1.85
  -1   1  -5    5.32    3.22
  -1  -1  -5    1.93    1.50
  -1  -1  -5    2.79    0.86
   1  -1   5   -0.64    1.18
   1  -1   5    4.47    2.45
   1  -1   5    5.26    2.69
   1   1   6  180.07    6.80
  -1   1  -6  192.15    8.85
  -1   1  -6  180.11    9.22
  -1   1  -6  192.95    8.38
  -1  -1  -6  189.59    8.48
  -1  -1  -6  172.08    9.36
   1  -1   6  197.31    9.34
   1  -1   6  183.95    7.12
   1   1   7  164.62    9.16
  -1   1  -7  163.28    7.46
  -1   1  -7  162.17    7.60
  -1   1  -7  149.17    6.59
  -1  -1  -7  139.61    5.93
  -1  -1  -7  157.38    8.12
   1  -1   7  174.94    7.28
   1  -1   7  146.43    7.65
   1   1   8  202.16   12.73
  -1   1  -8  199.53    9.73
  -1   1  -8  187.23    9.79
  -1   1  -8  197.67    9.26
  -1  -1  -8  186.58   10.36
  -1  -1  -8  194.20    8.63
   1  -1   8  225.62    9.41
   1  -1   8  210.15    9.35
   1   1   9  144.76    7.58
  -1   1  -9  147.57    7.35
  -1   1  -9  148.16    7.16
  -1   1  -9  156.25    8.90
  -1  -1  -9  133.72    8.86
  -1  -1  -9  148.63    8.19
   1  -1   9  153.45    7.81
   1  -1   9  153.35    8.08
   1   1  10  136.30    7.59
  -1   1 -10  128.47    7.33
  -1   1 -10  126.45    7.70
  -1   1 -10  140.12    6.47
  -1  -1 -10  126.91    8.15
  -1  -1 -10  135.26    6.89
   1  -1  10  133.55    5.50
   1  -1  10  131.74    8.27
   1   1  11    3.57    1.41
  -1   1 -11    3.53    2.36
  -1   1 -11    1.11    2.76
  -1  -1 -11    1.56    1.79
   1  -1  11    3.77    2.99
   1   1  12   51.20    3.15
  -1   1 -12   49.16    3.33
  -1   1 -12   31.78    4.06
  -1   1 -12   42.67    4.54
  -1  -1 -12   48.68    3.61
   1  -1  12   48.23    3.47
   1  -1  12   53.56    4.22
   1   1  13    7.50    2.06
  -1   1 -13   12.47    2.56
  -1   1 -13    4.39    2.74
  -1   1 -13    5.53    3.98
  -1  -1 -13   12.81    2.25
   1  -1  13   15.33    2.50
   1  -1  13   11.23    3.19
  -1   1 -14    5.31    2.34
  -1   1 -14    3.73    2.96
  -1   1 -14    5.87    2.99
   1   1  15    8.78    4.50
   1   1  16   44.99    4.84
  -1   2   0   82.51    4.59
  -1  -2   0  100.73    4.48
  -1  -2   0   93.23    4.86
   1  -2   0   89.62    4.57
   1  -2   0   93.62    4.57
   1  -2   0   82.85    3.90
  -1   2  -1   18.70    2.45
  -1  -2  -1   20.65    3.16
  -1  -2  -1   21.79    2.83
  -1  -2  -1   18.32    2.92
   1  -2   1   22.24    3.28
   1  -2   1   14.51    2.82
   1  -2   1   18.49    3.01
  -1   2  -2  139.01    5.82
  -1  -2  -2  139.81    5.31
  -1  -2  -2  144.55    6.26
  -1  -2  -2  137.31    6.80
   1  -2   2  139.62    5.97
   1  -2   2  139.42    6.29
   1  -2   2  137.50    6.75
  -1   2  -3  467.69   17.74
  -1   2  -3  482.85   22.68
  -1  -2  -3  468.08   17.13
  -1  -2  -3  494.20   18.41
  -1  -2  -3  452.28   23.22
   1  -2   3  513.55   17.09
   1  -2   3  500.62   21.68
   1  -2   3  497.92   20.70
  -1   2  -4  109.92    4.91
  -1   2  -4  104.11    5.35
  -1  -2  -4  106.21    4.88
  -1  -2  -4  102.19    5.60
  -1  -2  -4   97.89    5.98
   1  -2   4  115.63    4.79
   1  -2   4  113.47    6.25
   1  -2   4  115.84    5.65
  -1   2  -5  202.45    7.93
  -1   2  -5  192.50   10.36
  -1  -2  -5  190.12    7.23
  -1  -2  -5  177.74    9.69
   1  -2   5  193.66    8.50
   1  -2   5  182.13    8.39
   1  -2   5  197.93    7.51
   1   2   6   72.07    4.28
  -1   2  -6   65.85    3.53
  -1   2  -6   76.35    4.86
  -1   2  -6   67.46    4.78
  -1  -2  -6   71.62    3.72
  -1  -2  -6   56.03    3.33
  -1  -2  -6   59.40    2.77
   1  -2   6   72.42    4.24
   1  -2   6   69.72    4.10
   1  -2   6   48.76    4.50
   1   2   7   11.81    2.52
  -1   2  -7   15.89    2.45
  -1   2  -7   16.44    2.63
  -1   2  -7   25.12    4.98
  -1  -2  -7   15.16    2.55
   1  -2   7   10.92    2.59
   1  -2   7   12.22    2.25
   1  -2   7   14.83    2.92
   1   2   8   93.36    5.92
  -1   2  -8  108.34    6.00
  -1   2  -8   92.86    5.34
  -1   2  -8  100.29    8.20
  -1  -2  -8  100.37    4.83
   1  -2   8   89.34    5.20
   1  -2   8   83.38    5.64
   1   2   9   14.98    2.41
  -1   2  -9   10.03    2.46
  -1   2  -9    8.50    3.53
  -1   2  -9   25.19    5.08
  -1  -2  -9   11.06    2.36
   1  -2   9    5.80    2.58
   1  -2   9   18.72    3.70
   1   2  10   14.12    1.86
  -1   2 -10   17.71    3.10
  -1   2 -10   15.38    3.87
  -1   2 -10   15.35    4.86
  -1  -2 -10   20.72    2.17
   1  -2  10   18.82    2.25
   1  -2  10   20.81    3.92
   1   2  11   13.04    2.41
  -1   2 -11   16.84    3.09
  -1   2 -11   10.41    2.88
  -1   2 -11    8.83    4.30
  -1  -2 -11   16.68    2.53
   1  -2  11   17.17    2.14
   1   2  12   26.34    2.97
  -1   2 -12   21.72    3.41
  -1   2 -12   20.84    4.22
  -1   2 -12   18.86    3.75
  -1  -2 -12   24.88    2.90
   1  -2  12   19.60    2.99
  -1   2 -13  205.48   12.07
  -1   2 -13  164.54   13.18
  -1   2 -13  218.62   12.43
  -1  -2 -13  201.42   13.46
  -1   2 -14   86.68    5.65
  -1   2 -14   67.16    6.35
   1   2  15   49.17    5.89
  -1   3   0  247.88   10.36
  -1  -3   0  252.50   10.29
  -1  -3   0  254.26   13.08
  -1  -3   0  240.95   11.24
   1  -3   0  251.02   10.14
   1  -3   0  231.62   11.04
   1  -3   0  218.33   11.03
  -1   3  -1   36.87    3.43
  -1  -3  -1   39.68    3.35
  -1  -3  -1   29.50    2.85
  -1  -3  -1   30.45    2.57
   1  -3   1   45.92    4.63
   1  -3   1   31.14    2.94
   1  -3   1   40.14    3.76
  -1   3  -2  500.63   19.32
  -1  -3  -2  501.12   24.08
  -1  -3  -2  479.97   23.49
  -1  -3  -2  479.75   19.74
   1  -3   2  508.69   18.87
   1  -3   2  477.58   23.48
   1  -3   2  499.47   18.35
  -1   3  -3    5.53    4.53
  -1  -3  -3    1.68    2.42
  -1  -3  -3   -1.54    2.97
  -1  -3  -3    6.87    1.66
   1  -3   3   14.64    3.90
   1  -3   3   -0.54    2.29
   1  -3   3    4.34    2.45
   1  -3   3   -0.22    2.67
  -1   3  -4  316.55   13.26
  -1  -3  -4  315.91   14.45
  -1  -3  -4  299.17   14.05
  -1  -3  -4  276.46   17.03
   1  -3   4  301.28   14.23
   1  -3   4  302.23   14.13
   1  -3   4  309.33   14.79
  -1   3  -5    7.40    3.43
  -1  -3  -5    0.63    3.16
  -1  -3  -5    1.54    1.98
  -1  -3  -5    4.25    1.42
   1  -3   5    2.73    2.18
   1  -3   5    1.54    2.21
   1  -3   5    1.45    3.68
  -1   3  -6  153.88    7.24
  -1   3  -6  128.46    7.10
  -1  -3  -6  134.05    7.28
  -1  -3  -6  132.92    7.74
  -1  -3  -6  128.27    7.99
   1  -3   6  135.01    8.99
   1  -3   6  146.80    7.97
   1  -3   6  123.87    9.17
  -1   3  -7    0.32    2.55
  -1   3  -7   11.92    5.19
  -1  -3  -7    0.32    2.10
  -1  -3  -7    2.76    1.99
   1  -3   7    0.44    3.06
   1  -3   7    1.96    2.29
  -1   3  -8  444.09   18.61
  -1   3  -8  400.42   20.86
  -1  -3  -8  412.69   23.79
  -1  -3  -8  430.50   19.21
   1  -3   8  409.23   19.57
   1  -3   8  429.47   28.32
  -1   3  -9   31.27    3.19
  -1  -3  -9   24.49    2.53
  -1  -3  -9   24.85    2.43
   1  -3   9   27.35    4.26
  -1   3  -9   16.43    5.18
   1  -3   9   24.25    2.82
  -1   3 -10  155.26   10.03
  -1   3 -10  139.56    9.62
  -1  -3 -10  166.63    9.51
  -1   3 -11    4.79    3.83
  -1   3 -11    5.07    4.08
  -1  -3 -11    4.78    2.98
  -1   3 -12  125.07   11.62
  -1   3 -12  146.86    9.29
  -1  -3 -12  148.44    9.70
   1   3  13   -3.94    4.47
  -1  -4   0   17.78    3.33
  -1  -4   0   15.07    2.64
   1  -4   0   13.66    3.34
   1  -4   0   18.45    2.59
  -1   4  -1   70.04    4.74
  -1  -4  -1   85.54    6.56
  -1  -4  -1   79.12    5.28
   1  -4   1   89.49    5.02
   1  -4   1   84.82    5.22
  -1   4  -2   -1.32    4.39
  -1  -4  -2    1.56    4.06
  -1  -4  -2    3.38    2.84
   1  -4   2   -4.80    4.18
   1  -4   2    0.44    2.61
  -1   4  -3   31.01    5.17
  -1  -4  -3   26.09    3.24
  -1  -4  -3   18.97    2.71
   1  -4   3   19.24    4.60
   1  -4   3   20.17    6.32
  -1   4  -4    8.48    3.63
  -1  -4  -4    4.39    2.82
  -1  -4  -4    6.56    2.15
   1  -4   4    3.04    4.19
   1  -4   4    7.10    3.55
  -1   4  -5  105.08    6.53
  -1  -4  -5   94.70    6.28
   1  -4   5  109.89    7.68
   1  -4   5   94.02    6.59
  -1   4  -6   35.92    5.84
  -1  -4  -6   36.37    4.29
   1  -4   6   40.39    4.74
   1  -4   6   33.19    4.10
  -1   4  -7   82.55    7.84
  -1  -4  -7   99.17    5.36
   1  -4   7  100.47    6.98
   1  -4   7   81.30    5.57
  -1   4  -8    4.96    3.97
  -1  -4  -8    1.25    2.61
   1  -4   8   -1.10    3.41
  -1   4  -9  107.69    8.62
  -1  -4  -9  116.70    8.08
   1   4  10    8.64    2.71
  -1  -5   0    4.14    5.69
   1  -5   0   -1.45    3.21
  -1  -5  -1   38.42    4.25
   1  -5   1   35.96    4.46
  -1  -5  -2  102.30    8.61
   1  -5   2  113.44    7.80
  -1  -5  -3   34.55    5.92
   1  -5   3   30.73    4.16
  -1  -5  -4   61.28    6.24
   1  -5   4   67.61    6.98
  -1  -5  -5   -7.59    4.26
   1  -5   5   -1.77    4.79
  -1  -5  -6   91.14    7.60
   1  -5   6   78.87    6.80
   2   0   0 1486.81   62.48
   2   0   0 1612.90   76.59
  -2   0   0 1680.10   76.14
  -2   0   0 1555.71   69.61
   2   0   1    1.52    0.76
   2   0   1    1.28    1.60
  -2   0  -1    0.65    0.65
  -2   0  -1   -0.65    1.19
   2   0   2  210.42   10.63
  -2   0  -3    3.90    2.28
  -2   0  -3    5.54    2.24
  -2   0  -4   50.49    2.93
  -2   0  -4   47.13    3.11
   2   0   5    0.22    0.66
  -2   0  -5   -1.53    0.87
   2   0   6  638.35   31.30
  -2   0  -6  636.94   28.53
  -2   0  -6  641.21   30.18
   2   0   7    1.54    1.10
  -2   0  -7   -1.86    0.98
  -2   0  -8  790.92   47.73
  -2   0  -8  747.08   29.25
   2   0   8  838.88   39.66
   2   0   9   -0.44    1.32
  -2   0  -9    1.42    1.31
  -2   0  -9   -0.55    2.96
  -2   0  -9   -1.97    2.63
   2   0  10  106.86    5.53
  -2   0 -10   86.73    5.56
  -2   0 -10   99.33    5.61
  -2   0 -10   98.03    5.85
  -2   0 -11   -0.87    1.41
  -2   0 -11    0.00    2.96
  -2   0 -11    1.65    2.86
   2   0  11   -0.22    1.43
   2   0  12  415.68   32.87
  -2   0 -12  422.51   26.81
  -2   0 -12  430.03   23.62
  -2   0 -12  414.99   30.80
  -2   0 -13   -2.68    1.82
  -2   0 -13    0.66    4.73
  -2   0 -14   50.14    4.53
  -2   0 -14   52.11    4.21
   2   0  15    9.38    5.08
   2   1   0   71.69    3.39
  -2   1   0   74.98    3.99
  -2   1   0   70.84    3.87
  -2  -1   0   68.30    3.07
   2  -1   0   70.30    3.51
   2  -1   0   70.76    3.30
   2   1   1 1377.35   53.04
  -2   1  -1 1339.43   56.09
  -2  -1  -1 1378.65   56.95
   2  -1   1 1356.95   56.95
   2  -1   1 1316.47   55.91
   2  -1   1 1280.09   54.49
  -2   1  -2  169.99    8.30
  -2   1  -2  157.96    6.64
  -2  -1  -2  154.06    6.45
   2  -1   2  160.01    7.33
   2  -1   2  150.50    5.72
   2  -1   2  150.85    6.73
   2  -1   2  152.36    7.78
  -2   1  -3  538.51   21.95
  -2   1  -3  536.12   26.20
  -2  -1  -3  542.06   26.15
  -2  -1  -3  564.55   34.87
   2  -1   3  567.62   30.15
   2  -1   3  554.66   22.86
   2  -1   3  562.46   29.03
   2  -1   4  430.97   16.11
  -2   1  -4  420.45   20.96
  -2   1  -4  427.03   17.83
  -2   1  -4  420.16   19.08
  -2  -1  -4  391.02   16.77
  -2  -1  -4  412.86   19.46
   2  -1   4  435.57   15.32
   2  -1   4  419.50   18.18
   2   1   5  412.89   22.82
  -2   1  -5  415.44   19.15
  -2   1  -5  421.87   15.94
  -2   1  -5  419.77   15.77
  -2  -1  -5  417.32   17.06
  -2  -1  -5  385.18   17.81
   2  -1   5  442.52   20.87
   2  -1   5  427.57   18.49
   2  -1   5  403.66   17.49
  -2  -1  -6  254.92   13.97
   2   1   6  255.31   14.32
  -2   1  -6  268.62   14.26
  -2   1  -6  265.41   10.58
  -2   1  -6  257.33    9.73
  -2  -1  -6  267.33   14.74
   2  -1   6  275.95   12.22
   2  -1   6  252.80   12.01
   2   1   7  337.12   16.69
  -2   1  -7  351.70   15.26
  -2   1  -7  351.77   16.19
  -2   1  -7  333.52   13.50
  -2  -1  -7  350.07   16.16
  -2  -1  -7  337.58   15.15
   2  -1   7  370.65   15.70
   2  -1   7  359.64   14.61
   2   1   8   56.02    4.02
  -2   1  -8   53.99    3.56
  -2   1  -8   66.99    4.07
  -2   1  -8   70.67    4.95
  -2  -1  -8   55.37    3.89
  -2  -1  -8   60.64    3.73
   2  -1   8   72.60    2.89
   2  -1   8   57.08    3.74
   2   1   9  124.63    7.29
  -2   1  -9  120.98    7.33
  -2   1  -9  118.00    8.24
  -2   1  -9  126.53    7.06
  -2  -1  -9   93.88    8.72
  -2  -1  -9  113.04    5.96
   2  -1   9  125.35    6.43
   2  -1   9  128.45    7.49
   2   1  10   79.23    5.34
  -2   1 -10   83.79    4.74
  -2   1 -10   79.49    5.50
  -2   1 -10   81.63    6.16
  -2  -1 -10   82.15    5.09
  -2  -1 -10   73.29    4.75
   2  -1  10   84.07    4.00
   2  -1  10   79.09    4.63
   2   1  11    3.27    1.52
  -2   1 -11    2.78    1.93
  -2   1 -11    0.00    4.06
  -2   1 -11    1.43    3.84
  -2  -1 -11    3.93    1.57
  -2  -1 -11    7.06    2.21
   2  -1  11    3.03    2.38
   2  -1  11    4.15    2.19
   2   1  12  197.39   14.00
  -2   1 -12  188.72   14.48
  -2   1 -12  192.09   10.92
  -2   1 -12  198.43   11.48
  -2  -1 -12  188.56   17.73
  -2  -1 -12  198.86    9.40
   2  -1  12  189.24   14.76
   2  -1  12  174.41   14.03
  -2   1 -13   63.20    5.67
  -2   1 -13   61.28    6.16
  -2   1 -13   64.19    5.39
  -2   1 -14   46.36    4.73
  -2   1 -14   36.13    5.39
  -2   1 -15   85.61    6.83
  -2   1 -15   80.16    8.26
   2   2   0   63.32    3.99
  -2   2   0   57.56    4.08
  -2  -2   0   49.25    3.61
  -2  -2   0   53.59    3.28
   2  -2   0   61.69    4.25
   2  -2   0   54.83    3.25
  -2   2  -1   84.78    5.07
  -2  -2  -1   78.67    3.62
   2  -2   1   80.80    4.58
   2  -2   1   86.82    4.34
   2  -2   1   81.06    3.83
  -2   2  -2  149.26    6.52
  -2  -2  -2  158.51    8.65
  -2  -2  -2  161.55    8.14
   2  -2   2  163.90    7.69
   2  -2   2  173.64    6.19
   2  -2   2  174.39    8.81
   2  -2   2  137.66    7.81
  -2   2  -3   14.61    3.85
  -2  -2  -3   17.86    2.64
  -2  -2  -3   20.19    2.53
   2  -2   3   14.70    2.88
   2  -2   3   15.33    2.59
   2  -2   3   15.04    3.18
   2  -2   3   11.99    2.31
  -2   2  -4 1273.00   44.02
  -2  -2  -4 1327.69   46.04
  -2  -2  -4 1386.13   66.88
   2  -2   4 1383.84   50.21
   2  -2   4 1349.45   62.54
   2  -2   4 1325.25   58.53
  -2   2  -5  331.38   13.60
  -2  -2  -5  306.14   11.38
  -2  -2  -5  336.15   16.61
   2  -2   5  339.97   13.82
   2  -2   5  312.62   14.24
   2  -2   5  327.85   14.62
  -2   2  -6   22.06    2.57
  -2   2  -6   18.37    2.85
  -2   2  -6   21.51    3.51
  -2  -2  -6   25.29    2.65
  -2  -2  -6   18.87    1.88
   2  -2   6   26.37    2.27
   2  -2   6   13.54    2.37
   2  -2   6   15.85    3.55
  -2   2  -7   32.80    2.69
  -2   2  -7   24.46    4.06
  -2   2  -7   27.98    4.83
  -2  -2  -7   29.85    1.82
   2  -2   7   31.74    2.38
   2  -2   7   33.20    2.79
   2  -2   7   29.94    3.11
  -2   2  -8  112.54    5.93
  -2   2  -8  100.83    6.23
  -2   2  -8  104.29    7.15
  -2  -2  -8   98.53    5.60
  -2  -2  -8   97.32    5.14
   2  -2   8  104.84    7.24
   2  -2   8  105.32    6.03
  -2   2  -9    1.82    2.79
  -2   2  -9   -1.21    3.86
  -2   2  -9    5.15    4.49
  -2  -2  -9    2.49    1.52
   2  -2   9   -2.36    2.25
   2  -2   9    3.77    2.44
  -2   2 -10  271.50   12.75
  -2   2 -10  258.94   14.25
  -2   2 -10  257.58   12.68
  -2  -2 -10  268.72   14.78
   2  -2  10  256.85   13.32
  -2   2 -11    3.00    2.57
  -2   2 -11    2.99    4.10
  -2   2 -11    0.88    3.18
  -2  -2 -11    0.00    1.89
   2  -2  11    0.11    2.24
  -2   2 -12  232.51   11.34
  -2   2 -12  218.35   14.23
  -2   2 -12  215.83   12.22
  -2  -2 -12  219.49   14.58
   2  -2  12  199.94   12.96
  -2   2 -13   10.51    3.00
  -2   2 -13    5.88    3.22
  -2   2 -13   13.25    3.83
  -2   2 -14   -2.33    3.55
  -2   2 -14    4.38    5.15
  -2   3   0   86.93    5.08
  -2  -3   0   74.01    4.96
  -2  -3   0   73.15    4.72
   2  -3   0   91.72    5.17
   2  -3   0   86.02    4.58
   2  -3   0   86.26    5.30
  -2   3  -1   55.11    3.75
  -2  -3  -1   48.35    3.45
  -2  -3  -1   50.96    4.19
  -2  -3  -1   54.82    3.15
   2  -3   1   51.06    3.59
   2  -3   1   45.52    3.37
   2  -3   1   48.30    4.02
  -2   3  -2  224.50    9.20
  -2  -3  -2  244.74    9.45
  -2  -3  -2  214.31   16.34
  -2  -3  -2  222.15   10.04
   2  -3   2  231.52    9.97
   2  -3   2  252.08   10.69
   2  -3   2  241.93   11.94
   2  -3   2  239.57   14.24
  -2   3  -3  204.91    9.18
  -2  -3  -3  224.22   10.41
  -2  -3  -3  195.19   13.61
  -2  -3  -3  187.96    8.79
   2  -3   3  233.52    8.63
   2  -3   3  204.47    9.81
   2  -3   3  206.72   10.87
   2  -3   3  184.05   10.46
  -2   3  -4    7.69    4.94
  -2  -3  -4    9.87    2.31
  -2  -3  -4    7.51    2.87
  -2  -3  -4   15.83    2.34
   2  -3   4   11.22    3.70
   2  -3   4   14.69    2.50
   2  -3   4   10.39    3.54
   2  -3   4    6.71    2.64
  -2   3  -5  208.36    9.49
  -2  -3  -5  193.29    8.97
  -2  -3  -5  197.96   11.00
  -2  -3  -5  195.06   11.38
   2  -3   5  207.71    9.82
   2  -3   5  204.72    9.31
   2  -3   5  211.24   11.54
   2  -3   5  184.88   11.85
  -2   3  -6   -3.29    4.82
  -2  -3  -6   -0.42    2.00
  -2  -3  -6    8.20    2.77
  -2  -3  -6    1.76    1.54
   2  -3   6    2.07    2.07
   2  -3   6    0.55    2.30
   2  -3   6   -3.09    2.65
  -2   3  -7   60.26    4.61
  -2  -3  -7   62.14    4.63
  -2  -3  -7   69.76    4.34
  -2  -3  -7   53.22    3.49
   2  -3   7   54.09    4.27
   2  -3   7   64.32    4.71
  -2   3  -8  122.43    8.24
  -2  -3  -8  122.53    8.55
  -2  -3  -8  109.12    7.46
   2  -3   8  117.86    6.17
   2  -3   8  119.15    7.75
  -2   3  -9  199.42   12.31
  -2  -3  -9  204.12   11.93
  -2  -3  -9  174.50    9.27
   2  -3   9  179.63    9.69
   2  -3   9  196.29    9.32
  -2   3 -10    7.22    3.72
  -2  -3 -10    0.42    1.80
  -2  -3 -10    0.11    1.78
  -2   3 -11   21.00    4.38
  -2  -3 -11   27.46    2.70
   2   3  12   12.36    4.27
   2   3  13   41.13    5.69
  -2   4   0  130.09    7.48
  -2  -4   0  128.22    7.18
  -2  -4   0  107.36    6.21
   2  -4   0  119.78    6.59
   2  -4   0   98.84    5.66
  -2   4  -1    0.98    3.06
  -2  -4  -1   -3.12    2.91
  -2  -4  -1    2.98    2.32
   2  -4   1    7.62    4.28
   2  -4   1   -7.07    3.43
  -2   4  -2   74.25    6.26
  -2  -4  -2   62.01    4.37
  -2  -4  -2   67.60    4.30
   2  -4   2   76.10    5.76
   2  -4   2   77.21    5.69
   2  -4   2   70.00    4.54
  -2   4  -3    6.79    5.04
  -2  -4  -3    5.52    2.71
  -2  -4  -3    1.42    2.63
   2  -4   3   12.25    4.29
   2  -4   3    6.87    2.88
  -2   4  -4   52.48    5.82
  -2  -4  -4   40.90    3.55
  -2  -4  -4   37.99    3.49
   2  -4   4  147.76   10.00
   2  -4   4   39.57    4.56
  -2   4  -5   75.27    5.71
  -2  -4  -5   81.22    5.86
   2  -4   5   94.78    5.81
   2  -4   5   63.86    5.23
  -2   4  -6   84.79    5.72
  -2  -4  -6   84.65    6.48
   2  -4   6   93.54    6.35
   2  -4   6   80.82    5.79
  -2   4  -7   43.04    6.25
  -2  -4  -7   26.80    3.13
   2  -4   7   35.21    4.44
  -2   4  -8   86.82    7.24
  -2  -4  -8  101.12    6.82
   2  -4   8   93.68    7.33
  -2   4  -9    9.74    6.02
  -2  -4  -9    5.00    3.44
   2  -4   9   15.72    4.46
  -2   4 -10   67.30    6.14
  -2  -4 -10   48.17    4.31
   2  -4  10   56.70    5.86
  -2  -5   0   34.96    5.38
   2  -5   0   31.59    5.39
  -2  -5  -1  276.49   17.21
   2  -5   1  285.09   18.40
  -2  -5  -2    5.18    5.49
   2  -5   2    8.19    4.98
  -2  -5  -3   63.97    5.40
   2  -5   3   56.41    5.51
  -2  -5  -4   -1.14    3.01
   2  -5   4    2.39    3.44
  -2  -5  -5   49.32    5.40
   2  -5   5   48.51    5.85
   3   0   0    5.10    1.41
   3   0   0    3.65    1.29
  -3   0   0    2.29    0.87
  -3   0   0    6.79    1.62
   3   0   1    2.71    0.87
   3   0   1   -0.32    1.60
  -3   0  -1    0.98    0.87
  -3   0  -1    5.94    1.62
   3   0   2    2.70    0.65
  -3   0  -2    2.57    0.64
  -3   0  -2    1.41    2.27
  -3   0  -3    3.15    2.28
  -3   0  -3    8.42    2.45
   3   0   4    2.18    2.29
   3   0   5   29.01    4.26
   3   0   6   -0.33    2.51
   3   0   7  578.30   27.40
  -3   0  -7  566.72   33.81
  -3   0  -7  639.72   25.11
  -3   0  -7  614.30   28.83
   3   0   8   -0.32    0.75
  -3   0  -8   -0.54    0.87
  -3   0  -8   48.43   14.79
  -3   0  -8    2.72    1.96
   3   0   9  599.40   30.31
  -3   0  -9  609.94   36.10
  -3   0  -9  667.99   30.66
  -3   0  -9  620.63   31.37
   3   0  10    0.00    0.97
  -3   0 -10   -1.62    0.97
  -3   0 -10    5.05    3.19
  -3   0 -10    7.20    2.18
   3   0  11   24.37    2.05
  -3   0 -11   19.61    1.94
  -3   0 -11   21.78    4.73
  -3   0 -11   32.09    3.61
  -3   0 -12    1.08    1.08
  -3   0 -12    1.21    3.08
  -3   0 -12   -1.64    2.95
  -3   0 -13   11.03    4.85
  -3   0 -13   -2.62    3.06
  -3   0 -14   -4.19    3.42
  -3   0 -14   -1.42    3.17
   3   1   0  797.44   34.34
  -3   1   0  839.10   31.26
  -3   1   0  796.36   30.13
  -3  -1   0  777.55   31.26
   3  -1   0  794.04   29.20
   3  -1   0  783.46   38.18
   3   1   1  176.48    7.82
  -3   1  -1  174.13    7.33
  -3   1  -1  175.58    6.55
  -3  -1  -1  166.34    6.21
   3  -1   1  181.74    8.50
   3  -1   1  178.93    7.55
   3   1   2  893.63   46.49
  -3   1  -2  918.20   39.92
  -3   1  -2  964.49   52.35
  -3  -1  -2  897.68   33.45
   3  -1   2  947.73   35.22
   3  -1   2  938.87   45.88
   3  -1   2  903.39   32.88
  -3   1  -3  698.16   30.55
  -3   1  -3  707.54   26.58
  -3  -1  -3  686.12   38.01
  -3  -1  -3  716.66   40.09
   3  -1   3  738.46   35.74
   3  -1   3  731.69   43.24
   3  -1   3  738.24   29.74
   3  -1   3  669.30   29.45
  -3   1  -4  859.29   35.24
  -3   1  -4  877.32   33.73
  -3  -1  -4  818.01   42.44
  -3  -1  -4  887.93   44.15
   3  -1   4  921.22   48.67
   3  -1   4  900.41   40.90
   3  -1   4  904.77   33.82
   3  -1   4  888.01   34.17
  -3   1  -5   12.53    3.70
  -3   1  -5   23.13    3.46
  -3  -1  -5   15.82    1.19
  -3  -1  -5   19.48    1.43
   3  -1   5   18.11    2.06
   3  -1   5   20.43    1.71
   3  -1   5   16.80    2.34
   3  -1   5   16.81    3.00
  -3   1  -6   28.72    3.83
  -3   1  -6   33.83    4.12
  -3  -1  -6   38.08    1.88
  -3  -1  -6   39.38    2.43
  -3  -1  -6   35.70    2.24
   3  -1   6   41.48    2.25
   3  -1   6   49.20    4.09
  -3   1  -7    3.81    1.63
  -3   1  -7    4.27    3.61
  -3   1  -7   -0.98    2.39
  -3  -1  -7    2.44    1.00
  -3  -1  -7    0.77    1.10
  -3  -1  -7   -0.97    1.82
   3  -1   7   14.21    3.98
  -3   1  -8  206.49    9.23
  -3   1  -8  196.23   10.14
  -3   1  -8  199.48    8.45
  -3  -1  -8  206.81   11.74
  -3  -1  -8  220.16    9.04
   3  -1   8  214.75    8.88
   3  -1   8  183.90   10.31
  -3   1  -9   10.66    1.74
  -3   1  -9    4.39    3.95
  -3   1  -9    2.51    3.92
  -3  -1  -9    6.62    1.01
  -3  -1  -9    7.60    2.06
   3  -1   9    8.35    1.71
   3  -1   9    7.02    2.27
  -3   1 -10    1.20    1.96
  -3   1 -10    0.11    3.95
  -3   1 -10    4.36    2.73
  -3  -1 -10   -0.56    1.12
  -3  -1 -10    1.31    1.96
   3  -1  10    0.76    1.51
   3  -1  10   -0.22    6.48
  -3   1 -11   35.10    2.51
  -3   1 -11   31.53    4.51
  -3   1 -11   33.15    4.37
  -3  -1 -11   41.49    2.70
  -3  -1 -11   35.90    3.28
   3  -1  11   36.43    2.63
   3  -1  11   37.17    3.90
  -3   1 -12  399.83   33.26
  -3   1 -12  410.51   23.19
  -3   1 -12  408.46   26.63
  -3  -1 -12  424.71   25.87
  -3   1 -13   10.34    4.95
  -3   1 -13    7.96    3.16
  -3   1 -14   47.81    5.36
  -3   1 -14   37.84    4.63
   3   1  15   26.55    4.70
   3   2   0   97.66    4.10
  -3   2   0  103.13    4.98
  -3   2   0   99.22    4.57
  -3  -2   0  100.47    6.07
   3  -2   0  109.72    4.46
   3  -2   0  102.57    4.68
   3   2   1  850.94   34.65
  -3   2  -1  924.56   35.92
  -3  -2  -1  964.48   49.70
   3  -2   1  954.74   34.97
   3  -2   1  991.45   35.31
   3  -2   1  947.57   40.94
   3  -2   1  903.97   34.03
  -3   2  -2   68.55    4.03
  -3  -2  -2   57.11    4.08
   3  -2   2   68.41    3.31
   3  -2   2   62.72    3.89
   3  -2   2   60.63    4.31
   3  -2   2   57.14    3.34
  -3   2  -3  736.68   26.92
  -3  -2  -3  759.84   34.03
  -3  -2  -3  775.61   45.91
   3  -2   3  780.33   27.57
   3  -2   3  782.21   28.29
   3  -2   3  750.91   41.30
   3  -2   3  775.63   37.63
  -3   2  -4   80.61    4.58
  -3  -2  -4   77.24    3.71
  -3  -2  -4   81.80    4.97
   3  -2   4   95.99    4.31
   3  -2   4   90.22    4.01
   3  -2   4   83.21    5.88
   3  -2   4   78.95    5.22
  -3   2  -5  709.82   24.69
  -3  -2  -5  738.11   33.10
  -3  -2  -5  715.30   39.25
   3  -2   5  797.90   28.82
   3  -2   5  785.95   30.54
   3  -2   5  701.42   34.70
   3  -2   5  730.38   33.53
  -3   2  -6   12.69    3.28
  -3   2  -6   23.60    3.37
  -3  -2  -6   19.47    2.33
  -3  -2  -6   20.46    2.32
   3  -2   6   22.31    3.02
   3  -2   6   21.38    2.59
   3  -2   6   29.73    3.55
   3  -2   6   16.78    2.73
  -3   2  -7  153.86    9.64
  -3   2  -7  127.32    8.73
  -3  -2  -7  142.13    7.92
  -3  -2  -7  150.48    8.13
  -3  -2  -7  134.78    7.33
   3  -2   7  142.58    6.74
   3  -2   7  133.63    8.69
   3  -2   7  136.98    9.21
  -3   2  -8   42.16    4.75
  -3   2  -8   34.18    5.34
  -3  -2  -8   34.89    2.38
  -3  -2  -8   35.74    2.56
  -3  -2  -8   32.21    2.04
   3  -2   8   28.50    2.69
   3  -2   8   23.16    3.06
  -3   2  -9  239.60   14.07
  -3   2  -9  247.08   15.40
  -3  -2  -9  233.45   12.42
  -3  -2  -9  221.93   16.17
  -3  -2  -9  229.51   12.51
   3  -2   9  240.93   13.45
  -3   2 -10   14.93    3.43
  -3   2 -10   12.08    4.35
  -3  -2 -10   20.21    2.02
  -3  -2 -10   17.90    1.89
  -3  -2 -10   17.10    3.49
   3  -2  10   14.31    2.35
  -3   2 -11   99.31    7.15
  -3   2 -11   92.95    5.90
  -3  -2 -11   95.65    6.46
   3  -2  11   92.73    7.16
  -3   2 -12   21.05    4.77
  -3   2 -12   24.60    4.14
  -3   2 -13   86.99    7.36
  -3   2 -13   84.70    8.18
  -3   2 -14   -6.43    5.32
  -3   2 -14    8.39    5.12
   3   3   0  124.82    7.20
  -3   3   0  133.43    6.81
  -3  -3   0  131.29    8.54
  -3  -3   0  109.78    8.00
   3  -3   0  136.12    6.43
   3  -3   0  130.46    5.88
   3  -3   0  122.83    6.18
  -3   3  -1   17.14    4.26
  -3  -3  -1   13.27    3.10
  -3  -3  -1   11.34    3.26
   3  -3   1   16.00    4.00
   3  -3   1   14.09    3.36
  -3   3  -2    7.85    3.05
  -3  -3  -2    5.74    2.51
  -3  -3  -2    4.42    2.88
  -3  -3  -2    2.59    2.59
   3  -3   2    4.96    2.85
   3  -3   2   -3.58    3.15
   3  -3   2   -1.78    2.89
   3  -3   2    5.26    2.36
  -3   3  -3   19.62    4.58
  -3  -3  -3   23.44    3.35
  -3  -3  -3   10.07    2.21
  -3  -3  -3   13.62    2.70
   3  -3   3   12.27    2.54
   3  -3   3   13.24    2.50
   3  -3   3   13.40    2.88
   3  -3   3   19.00    3.56
  -3   3  -4  116.23    6.23
  -3  -3  -4  111.67    5.78
  -3  -3  -4  107.16    7.45
  -3  -3  -4  112.58    6.80
   3  -3   4  121.28    7.14
   3  -3   4  125.71    8.70
   3  -3   4  118.68    7.11
   3  -3   4  111.85    7.51
  -3   3  -5    6.42    4.90
  -3  -3  -5   13.96    2.20
  -3  -3  -5    6.54    1.89
  -3  -3  -5    3.82    2.02
   3  -3   5   15.22    3.51
   3  -3   5    7.51    2.28
   3  -3   5    6.47    2.63
   3  -3   5   12.61    2.83
  -3   3  -6  101.19    6.98
  -3  -3  -6  119.61    6.01
  -3  -3  -6  102.49    6.46
  -3  -3  -6  100.94    5.98
   3  -3   6  120.62    6.65
   3  -3   6  101.93    6.67
   3  -3   6  112.57    6.39
  -3   3  -7   -1.74    3.26
  -3  -3  -7    1.05    2.41
  -3  -3  -7   -0.78    2.33
  -3  -3  -7   -0.89    1.45
   3  -3   7    0.75    2.25
   3  -3   7   -2.07    2.94
   3  -3   7    1.41    2.39
  -3   3  -8   10.11    5.11
  -3  -3  -8   14.29    2.73
  -3  -3  -8    3.11    2.33
  -3  -3  -8    8.88    1.06
   3  -3   8   18.99    3.33
   3  -3   8   13.51    2.29
   3  -3   8   17.97    4.12
  -3   3  -9    0.76    5.11
  -3  -3  -9   10.15    2.43
  -3  -3  -9    5.22    2.33
   3  -3   9    0.54    2.26
   3  -3   9    3.26    2.28
  -3   3 -10   72.91    6.75
  -3  -3 -10   86.63    5.32
   3  -3  10   82.87    5.84
   3  -3  10   58.70    5.77
  -3   3 -11    6.74    6.84
   3  -3  11    5.07    3.13
  -3   3 -12    3.04    5.76
   3  -3  12   11.46    2.49
  -3   4   0   13.96    4.36
  -3  -4   0   10.16    3.11
  -3  -4   0    8.63    3.54
   3  -4   0   12.20    3.13
   3  -4   0   10.94    3.16
  -3   4  -1   41.44    3.93
  -3  -4  -1   56.12    4.47
  -3  -4  -1   46.35    4.21
   3  -4   1   56.48    5.33
   3  -4   1   54.49    4.35
  -3   4  -2   -0.65    3.27
  -3  -4  -2    3.09    2.98
   3  -4   2   -2.30    4.08
   3  -4   2   -3.33    2.77
  -3   4  -3   53.85    4.59
  -3  -4  -3   53.58    3.96
  -3  -4  -3   46.72    4.53
   3  -4   3  113.72   16.88
   3  -4   3   52.41    5.45
  -3   4  -4   34.11    6.00
  -3  -4  -4   23.02    2.92
   3  -4   4   31.52    4.94
  -3   4  -5   24.62    5.56
  -3  -4  -5   30.54    3.86
   3  -4   5   31.93    3.48
  -3   4  -6   28.96    4.36
  -3  -4  -6   29.60    3.13
   3  -4   6   38.58    3.81
  -3   4  -7  183.68   13.53
  -3  -4  -7  178.93   11.31
   3  -4   7  177.99   13.71
  -3   4  -8   -1.85    3.92
  -3  -4  -8   -6.14    3.23
   3  -4   8   -0.11    3.72
  -3   4  -9   92.42    9.47
  -3  -4  -9  107.13    7.59
   3  -4   9  101.15    7.38
  -3   5   0  205.00   13.07
  -3  -5   0  193.92   12.33
   3  -5   0  208.68   12.56
  -3   5  -1   13.31    3.93
  -3  -5  -1    7.96    4.45
   3  -5   1   13.15    4.97
  -3   5  -2  195.52   12.21
  -3  -5  -2  213.69   14.40
   3  -5   2  212.60   13.94
  -3   5  -3   -0.66    5.79
  -3  -5  -3   -4.35    4.25
   3  -5   3    4.68    4.99
  -3   5  -4   59.99    7.33
  -3  -5  -4   53.81    4.98
   3  -5   4   43.63    4.80
   4   0   0   24.73    2.18
   4   0   0   26.95    2.47
  -4   0   0   30.08    2.09
  -4   0   0   22.56    2.27
   4   0   1   -1.50    1.71
  -4   0  -1   -1.31    0.76
  -4   0  -1    0.32    2.27
   4   0   2   50.86    2.71
  -4   0  -2   54.36    2.59
  -4   0  -2   44.25    4.34
   4   0   3    1.31    3.05
  -4   0  -4  996.78   46.47
  -4   0  -4  967.74   40.04
  -4   0  -5   -0.22    2.40
  -4   0  -5   -0.85    1.71
  -4   0  -6  269.69   12.33
  -4   0  -6  273.48   10.88
  -4   0  -7    8.22    3.18
  -4   0  -7    4.74    2.80
  -4   0  -8  895.86   33.76
  -4   0  -8  881.85   44.51
  -4   0  -9    2.31    4.73
  -4   0  -9   -1.30    2.17
  -4   0 -10  561.86   28.20
  -4   0 -10  561.75   28.33
   4   0  11   -2.42    3.20
  -4   0 -12    0.11    4.85
  -4   0 -12   10.99    3.27
  -4   0 -13    1.66    3.42
  -4   0 -13    3.81    2.39
   4   0  14   20.91    3.81
   4   1   0  194.56    8.83
  -4   1   0  202.92    8.20
  -4   1   0  187.75    8.91
  -4  -1   0  183.62    7.35
   4  -1   0  188.33    7.22
   4  -1   0  176.71   11.50
   4   1   1  911.23   39.78
  -4   1  -1  911.61   46.47
  -4   1  -1  911.25   45.28
  -4  -1  -1  930.99   50.16
   4  -1   1  926.97   36.33
   4  -1   1  904.37   37.25
   4   1   2  284.43   12.02
  -4   1  -2  322.41   17.75
  -4   1  -2  315.33   14.85
  -4   1  -2  307.01   13.71
  -4  -1  -2  306.70   12.40
   4  -1   2  299.27   11.55
   4  -1   2  318.14   15.02
  -4   1  -3  164.29    9.25
  -4   1  -3  182.86    7.41
  -4  -1  -3  165.83    7.70
   4  -1   3  168.15    6.49
   4  -1   3  150.93    6.24
   4  -1   3  164.08    6.78
  -4   1  -4  101.24    6.65
  -4   1  -4  113.07    4.95
  -4  -1  -4  106.31    4.90
  -4  -1  -4  109.92    5.79
   4  -1   4  112.16    5.34
   4  -1   4  117.94    4.40
   4  -1   4  110.76    6.10
  -4   1  -5  142.52    7.55
  -4   1  -5  151.32    6.37
  -4  -1  -5  128.81    8.24
  -4  -1  -5  140.69    7.89
   4  -1   5  145.60    6.47
   4  -1   5  149.36    7.40
   4  -1   5  138.99    6.41
  -4   1  -6   39.87    4.59
  -4   1  -6   49.34    3.45
  -4  -1  -6   44.14    2.69
  -4  -1  -6   51.00    2.89
  -4  -1  -6   49.51    3.52
   4  -1   6   50.76    2.61
   4  -1   6   51.56    3.20
  -4   1  -7   70.06    5.60
  -4   1  -7   65.58    4.98
  -4  -1  -7   61.11    3.00
   4  -1   7   68.11    3.72
   4  -1   7   64.35    2.98
  -4   1  -8   10.31    3.07
  -4   1  -8    6.93    4.01
  -4  -1  -8    9.03    1.72
   4  -1   8   14.90    1.65
   4  -1   8    6.82    1.28
  -4   1  -9  389.71   20.64
  -4   1  -9  391.94   19.95
  -4  -1  -9  416.51   20.21
   4  -1   9  449.24   19.68
   4  -1   9  406.63   19.90
  -4   1 -10   -4.07    4.18
  -4  -1 -10    2.93    2.28
   4  -1  10   -0.44    0.99
   4  -1  10    0.00    1.09
  -4   1 -11  199.14   13.35
  -4   1 -11  210.72   11.69
  -4  -1 -11  197.42   13.00
   4  -1  11  225.32   14.90
  -4   1 -12   12.65    4.95
  -4   1 -12   11.30    4.24
  -4  -1 -12    8.48    2.39
  -4   1 -13  123.06   12.24
  -4   1 -13  160.71   11.78
  -4  -1 -13  159.32   14.63
   4   1  14    2.93    4.35
   4   2   0  753.21   29.52
  -4   2   0  818.31   31.72
  -4   2   0  761.21   27.70
  -4  -2   0  800.41   33.82
   4  -2   0  810.44   28.37
   4  -2   0  799.12   36.26
   4   2   1   -1.67    1.67
  -4   2  -1    6.23    2.36
  -4  -2  -1    4.21    1.66
   4  -2   1   -2.85    2.11
   4  -2   1   -1.33    2.43
   4  -2   1    2.94    2.00
   4   2   2  473.63   15.97
  -4   2  -2  477.25   19.04
  -4  -2  -2  524.37   27.29
   4  -2   2  520.33   19.28
   4  -2   2  523.12   18.43
   4  -2   2  509.92   24.85
   4  -2   2  485.59   23.46
  -4   2  -3   21.09    2.91
  -4  -2  -3   30.88    2.63
  -4  -2  -3   24.74    1.99
   4  -2   3   30.00    3.19
   4  -2   3   28.15    2.91
   4  -2   3   31.35    3.70
   4  -2   3   30.66    3.72
  -4   2  -4  631.31   29.45
  -4  -2  -4  562.34   21.28
  -4  -2  -4  624.87   34.43
   4  -2   4  649.32   26.15
   4  -2   4  632.71   23.39
   4  -2   4  621.77   30.38
   4  -2   4  584.65   29.07
  -4   2  -5   14.73    3.17
  -4   2  -5    7.66    4.10
  -4  -2  -5   10.98    2.11
  -4  -2  -5   13.89    1.88
   4  -2   5   20.20    2.69
   4  -2   5   18.67    1.94
   4  -2   5    9.15    3.44
   4  -2   5    6.10    3.42
  -4   2  -6  161.61    7.90
  -4   2  -6  167.08    8.57
  -4  -2  -6  140.72    7.23
  -4  -2  -6  147.73    7.77
   4  -2   6  160.85   10.08
   4  -2   6  156.70    7.81
   4  -2   6  149.52    9.47
   4  -2   6  141.21   12.16
  -4   2  -7   -0.77    4.28
  -4   2  -7    4.32    3.14
  -4  -2  -7    2.67    1.50
  -4  -2  -7    4.73    2.42
   4  -2   7    5.09    2.28
   4  -2   7    3.45    1.51
   4  -2   7    1.82    3.31
   4  -2   7    3.12    3.44
  -4   2  -8  134.28    8.44
  -4   2  -8  122.14    7.38
  -4  -2  -8  128.58    8.12
  -4  -2  -8  121.87    9.17
  -4  -2  -8  120.30    7.46
   4  -2   8  139.37    7.56
   4  -2   8  135.83    7.24
  -4   2  -9    1.54    3.09
  -4   2  -9    3.79    4.33
  -4  -2  -9    3.01    1.56
  -4  -2  -9    3.07    1.21
  -4  -2  -9    3.11    1.50
   4  -2   9    9.17    2.18
   4  -2   9    1.93    2.03
  -4   2 -10  257.51   13.46
  -4   2 -10  278.28   16.09
  -4  -2 -10  264.64   14.30
  -4  -2 -10  255.94   15.74
   4  -2  10  283.60   19.57
   4  -2  10  284.62   14.59
  -4   2 -11   -0.89    3.32
  -4   2 -11   -6.82    3.25
   4  -2  11   -0.55    1.97
  -4   2 -12  181.59   15.37
  -4   2 -12  184.60   11.85
   4   2  13   10.40    5.20
   4   3   0  101.17    6.35
  -4   3   0  111.65    5.99
  -4  -3   0  107.88    7.04
  -4  -3   0   96.02    5.46
   4  -3   0  114.05    5.26
   4  -3   0   97.86    4.77
   4  -3   0   94.66    5.99
  -4   3  -1    5.42    2.71
  -4  -3  -1    4.67    2.11
   4  -3   1    3.68    3.99
   4  -3   1    7.36    2.38
   4  -3   1    6.23    4.01
   4  -3   1    8.21    2.32
  -4   3  -2   35.61    4.55
  -4  -3  -2   30.51    4.48
  -4  -3  -2   30.78    3.34
   4  -3   2   31.50    3.16
   4  -3   2   31.73    2.93
   4  -3   2   31.82    3.34
   4  -3   2   19.90    3.28
  -4   3  -3  143.34    6.96
  -4  -3  -3  164.64    8.06
  -4  -3  -3  140.07    8.60
   4  -3   3  154.86    7.75
   4  -3   3  157.95    8.36
   4  -3   3  135.08    9.77
   4  -3   3  125.40    8.44
  -4   3  -4   -1.62    5.19
  -4  -3  -4   -3.56    3.14
  -4  -3  -4   -4.44    2.44
   4  -3   4    1.27    2.33
   4  -3   4    1.85    2.93
   4  -3   4    8.35    3.62
   4  -3   4    2.35    3.31
  -4   3  -5   54.70    5.84
  -4  -3  -5   62.44    3.57
  -4  -3  -5   58.17    4.90
   4  -3   5   60.18    3.64
   4  -3   5   55.21    4.14
   4  -3   5   55.62    4.29
  -4   3  -6   21.51    3.68
  -4  -3  -6   33.22    2.94
  -4  -3  -6   20.08    2.22
   4  -3   6   29.08    3.00
   4  -3   6   24.38    3.38
   4  -3   6   28.28    4.14
  -4   3  -7   40.41    4.33
  -4  -3  -7   39.23    3.16
  -4  -3  -7   31.26    3.44
   4  -3   7   45.18    3.98
   4  -3   7   36.16    3.49
   4  -3   7   42.16    3.81
  -4   3  -8   -1.40    3.46
  -4  -3  -8   -2.84    2.32
  -4  -3  -8    0.77    2.10
   4  -3   8    1.72    2.15
   4  -3   8    5.12   19.93
  -4   3  -9   21.17    4.00
  -4  -3  -9   35.45    3.00
   4  -3   9   30.36    3.46
   4  -3   9   19.03    3.26
   4   3  10   -1.73    5.40
  -4   3 -11   96.37    9.63
   4  -3  11   95.88    7.09
  -4   4   0  136.24    8.30
  -4  -4   0  161.68    8.93
  -4  -4   0  122.40    8.47
   4  -4   0  164.91    8.26
   4  -4   0  120.92    8.37
  -4   4  -1    8.58    4.24
  -4  -4  -1    6.42    2.90
  -4  -4  -1   -1.55    3.33
   4  -4   1    1.77    2.92
  -4   4  -2  104.51    6.11
  -4  -4  -2   98.22    5.30
  -4  -4  -2   63.39    5.78
   4  -4   2  105.73    5.87
  -4   4  -3    0.33    3.25
  -4  -4  -3    3.74    2.70
  -4  -4  -3   -1.00    2.88
   4  -4   3    0.10    5.45
  -4   4  -4   65.68    6.08
  -4  -4  -4   71.14    6.56
   4  -4   4   75.34    5.58
  -4   4  -5   86.32    6.09
  -4  -4  -5   80.77    5.94
   4  -4   5   88.98    6.56
  -4   4  -6  304.36   17.30
  -4  -4  -6  289.17   19.33
   4  -4   6  309.54   18.39
  -4   4  -7   75.83    6.72
  -4  -4  -7   78.89    6.58
   4  -4   7   71.65    7.02
  -4   4  -8   10.06    5.84
  -4  -4  -8    7.29    3.13
   4  -4   8   13.10    3.09
   4   4   9   11.43    4.06
  -4   5   0   -1.20    3.48
  -4  -5   0    3.93    4.65
   4  -5   0    0.41    3.41
  -4   5  -1  110.60    7.02
  -4  -5  -1   98.07    6.21
   4  -5   1   87.30    7.25
  -4  -5  -2    1.45    3.21
   4  -5   2    1.97    3.63
  -4   5  -3   48.35    6.87
  -4  -5  -3   53.40    6.11
   4  -5   3   61.35    6.24
   5   0   0    1.19    1.52
   5   0   0    4.19    2.36
  -5   0   0   -1.43    0.99
  -5   0   0   -1.95    2.60
   5   0   1 2131.50   79.10
   5   0   1 2271.98   91.47
  -5   0  -1 2160.12   96.19
  -5   0  -1 2116.03   76.89
   5   0   2    0.54    0.97
  -5   0  -2    0.54    0.87
  -5   0  -2    4.02    3.26
   5   0   3  711.84   35.19
  -5   0  -3  698.49   36.16
  -5   0  -3  712.93   29.29
  -5   0  -4    8.96    3.39
  -5   0  -4   -5.67    2.67
  -5   0  -5  466.40   19.84
  -5   0  -5  458.87   19.83
  -5   0  -6    7.90    4.17
  -5   0  -6   -2.78    2.03
  -5   0  -7   30.22    3.74
  -5   0  -7   27.15    2.69
  -5   0  -8    2.53    3.30
  -5   0  -8    3.34    3.12
  -5   0  -9   65.54    4.86
  -5   0  -9   62.04    4.22
  -5   0 -10    3.53    3.31
  -5   0 -10   -0.22    3.47
  -5   0 -11   13.13    4.86
  -5   0 -11    8.35    3.36
  -5   0 -12   -1.99    3.42
  -5   0 -12    7.06    3.37
  -5   0 -13   63.79    8.96
  -5   0 -13   88.83    5.79
   5   1   0  641.64   27.95
  -5   1   0  636.52   26.92
  -5  -1   0  646.27   27.78
  -5  -1   0  599.66   25.86
   5  -1   0  635.83   24.37
   5  -1   0  598.45   24.81
   5   1   1   66.68    3.07
  -5   1  -1   65.26    3.01
  -5   1  -1   70.55    4.18
  -5  -1  -1   71.71    4.23
   5  -1   1   70.77    3.72
   5  -1   1   73.05    3.68
   5   1   2    1.79    1.37
  -5   1  -2    0.00    1.61
  -5   1  -2   -0.43    3.57
  -5   1  -2    2.35    2.24
  -5  -1  -2    1.44    1.22
   5  -1   2    5.91    2.01
   5  -1   2    1.93    2.04
   5   1   3   94.12    3.70
  -5   1  -3   83.67    5.44
  -5   1  -3   99.19    4.50
  -5  -1  -3   93.92    4.93
   5  -1   3   95.93    4.24
   5  -1   3   91.97    4.94
   5  -1   3   96.19    4.51
  -5   1  -4  352.44   15.87
  -5   1  -4  371.07   13.87
  -5  -1  -4  345.62   17.13
  -5  -1  -4  352.67   17.00
   5  -1   4  369.02   16.63
   5  -1   4  367.72   21.96
   5  -1   4  359.08   15.86
  -5   1  -5   39.79    4.80
  -5   1  -5   56.11    3.65
   5  -1   5   55.87    2.76
   5  -1   5   52.33    3.32
   5  -1   5   45.42    3.30
  -5   1  -6   51.15    4.82
  -5   1  -6   50.56    3.76
  -5  -1  -6   47.51    2.88
   5  -1   6   53.07    2.66
   5  -1   6   55.57    3.20
  -5   1  -7  216.54   12.97
  -5   1  -7  239.02   10.49
  -5  -1  -7  236.54   10.27
   5  -1   7  243.01   10.60
   5  -1   7  233.88   12.88
  -5   1  -8  856.43   46.63
  -5   1  -8  869.85   41.82
  -5  -1  -8  828.02   36.87
   5  -1   8  868.58   37.76
  -5   1  -9   49.22    5.06
  -5   1  -9   44.31    4.54
  -5  -1  -9   46.39    3.77
   5  -1   9   53.26    3.12
  -5   1 -10   89.51    6.40
  -5   1 -10   83.55    5.32
  -5  -1 -10   65.61    6.16
  -5  -1 -10   83.01    4.67
   5  -1  10   83.37    5.06
   5  -1  10   74.82    4.46
  -5   1 -11    8.14    5.17
  -5   1 -11    5.09    3.14
  -5  -1 -11    4.24    4.91
  -5  -1 -11    8.99    2.60
  -5   1 -12  118.03    8.61
  -5   1 -12  120.06    8.70
  -5  -1 -12   97.57    9.76
  -5  -1 -12  101.99    7.52
   5   1  13    0.98    4.34
   5   2   0    5.55    1.78
  -5   2   0    5.38    1.94
  -5   2   0   14.55    3.42
  -5  -2   0    5.71    1.79
   5  -2   0   -1.99    2.09
   5  -2   0   10.64    3.77
   5   2   1  128.05    5.86
  -5   2  -1  129.83    6.80
  -5   2  -1  141.84    8.26
  -5  -2  -1  132.47    7.42
   5  -2   1  127.06    7.67
   5  -2   1  136.08    6.65
   5   2   2   -0.94    1.46
  -5   2  -2    7.49    2.78
  -5  -2  -2   -0.67    2.12
   5  -2   2    3.99    2.00
   5  -2   2    3.34    2.69
   5  -2   2    3.27    3.60
  -5   2  -3  224.06    9.48
  -5  -2  -3  228.44   12.13
   5  -2   3  258.68   11.45
   5  -2   3  239.65    8.98
   5  -2   3  217.47   12.11
  -5   2  -4   50.71    5.26
  -5  -2  -4   43.86    3.16
  -5  -2  -4   35.55    2.57
   5  -2   4   46.22    3.29
   5  -2   4   47.65    3.13
   5  -2   4   35.05    3.57
  -5   2  -5  261.76   14.73
  -5   2  -5  262.04   11.86
  -5  -2  -5  251.21   14.59
  -5  -2  -5  256.12   13.44
   5  -2   5  265.48   11.37
   5  -2   5  268.47   12.56
   5  -2   5  238.39   16.38
  -5   2  -6    0.00    3.28
  -5   2  -6    5.05    3.12
  -5  -2  -6    5.51    1.38
  -5  -2  -6    3.87    1.44
   5  -2   6    2.36    2.36
   5  -2   6    5.07    1.51
   5  -2   6    4.71    3.53
  -5   2  -7  148.71    7.46
  -5   2  -7  140.42    7.56
  -5  -2  -7  140.98   11.67
  -5  -2  -7  143.52    9.45
   5  -2   7  157.57    8.56
   5  -2   7  147.28    7.69
   5  -2   7  141.52   10.50
  -5   2  -8   87.26    6.64
  -5   2  -8   69.91    5.93
  -5  -2  -8   75.21    5.48
  -5  -2  -8   82.62    4.25
  -5  -2  -8   68.92    4.25
   5  -2   8   83.21    4.90
   5  -2   8   89.77    4.75
  -5   2  -9   29.99    5.41
  -5   2  -9   26.52    4.10
  -5  -2  -9   32.88    2.46
   5  -2   9   33.68    2.72
   5  -2   9   35.92    2.68
  -5   2 -10   -0.22    3.42
  -5   2 -10    5.07    3.45
  -5  -2 -10    2.79    1.61
   5  -2  10    0.00    1.74
  -5   2 -11  128.16   10.68
  -5   2 -11  140.83    9.52
  -5   2 -12    5.75    5.64
  -5   2 -12   22.46    4.10
   5   3   0   58.80    4.27
  -5   3   0   63.24    4.21
  -5  -3   0   54.34    3.94
   5  -3   0   69.29    5.33
   5  -3   0   62.18    5.15
   5   3   1   -0.52    2.28
  -5   3  -1    5.60    4.09
  -5  -3  -1   -2.35    2.01
   5  -3   1   -3.14    2.41
   5  -3   1    2.11    3.88
  -5   3  -2  102.12    6.05
  -5  -3  -2   96.34    6.08
   5  -3   2  107.51    5.37
   5  -3   2   96.57    5.53
   5  -3   2  106.61    6.91
   5  -3   2   86.60    5.78
  -5   3  -3   54.65    4.20
  -5  -3  -3   60.22    4.59
  -5  -3  -3   62.93    4.27
   5  -3   3   60.96    3.70
   5  -3   3   53.16    4.23
   5  -3   3   49.91    3.87
   5  -3   3   51.83    5.58
  -5   3  -4   72.05    4.74
  -5  -3  -4   72.99    4.50
  -5  -3  -4   80.41    4.61
   5  -3   4   94.08    5.31
   5  -3   4   79.69    4.78
   5  -3   4   78.00    5.73
  -5   3  -5   91.94    6.25
  -5  -3  -5   87.95    5.98
  -5  -3  -5   76.68    5.26
   5  -3   5  102.67    5.87
   5  -3   5   85.80    7.07
   5  -3   5   82.11    6.03
  -5   3  -6  276.97   12.86
  -5  -3  -6  266.22   16.94
  -5  -3  -6  256.61   14.14
   5  -3   6  299.80   15.88
   5  -3   6  244.74   18.75
  -5   3  -7   20.11    5.16
  -5  -3  -7   25.09    2.63
   5  -3   7   29.99    3.00
   5  -3   7   20.03    2.51
  -5   3  -8   30.86    5.81
  -5  -3  -8   35.78    2.88
   5  -3   8   37.32    3.88
   5  -3   8   27.54    2.73
  -5   3  -9   28.28    5.92
   5  -3   9   31.73    3.89
  -5   3 -10   35.17    6.35
   5  -3  10   46.56    4.02
   5   3  11    4.09    5.92
  -5   4   0   16.13    4.55
  -5  -4   0   16.77    3.00
   5  -4   0   30.20    3.53
  -5   4  -1  136.60    7.19
  -5  -4  -1  123.05    6.74
  -5  -4  -1  105.65    7.28
   5  -4   1  127.86    7.93
  -5   4  -2    2.49    4.11
  -5  -4  -2    3.83    2.80
  -5  -4  -2    2.78    3.44
   5  -4   2   -0.73    2.81
  -5   4  -3  276.08   14.89
  -5  -4  -3  309.80   16.83
   5  -4   3  317.87   21.28
  -5   4  -4   48.12    5.62
  -5  -4  -4   45.59    5.30
   5  -4   4   51.06    4.83
  -5   4  -5    0.86    3.67
  -5  -4  -5   -1.14    3.01
   5  -4   5   10.84    3.05
  -5   4  -6   18.21    5.82
  -5  -4  -6   20.38    3.54
   5  -4   6   27.78    4.23
  -5   4  -7   31.01    6.25
  -5  -4  -7   40.18    3.35
   5  -4   7   28.10    3.50
  -5   4  -8   13.77    4.52
   5  -4   8   32.35    4.37
  -5   5   0   60.63    6.32
  -5  -5   0   51.75    4.76
   5  -5   0   56.18    6.19
  -5   5  -1    8.58    4.02
  -5  -5  -1    3.72    4.54
   5  -5   1    4.75    3.51
   6   0   0 2714.44  118.78
   6   0   0 2939.90  110.95
  -6   0   0 3041.46  117.20
  -6   0   0 2948.18  190.18
  -6   0  -1   -3.51    1.43
  -6   0  -1   -6.18    3.25
   6   0   2  273.31   13.29
  -6   0  -2  247.68   12.96
  -6   0  -2  261.98   13.01
   6   0   3   -0.21    0.85
  -6   0  -3   -1.60    0.86
  -6   0  -3    3.06    2.40
  -6   0  -4  314.96   21.29
  -6   0  -4  331.13   14.52
  -6   0  -5   -0.33    2.63
  -6   0  -5    1.71    3.42
  -6   0  -6   74.88    5.73
  -6   0  -6   65.25    4.28
  -6   0  -7    0.55    2.97
  -6   0  -7   -1.82    3.43
  -6   0  -8  366.34   22.79
  -6   0  -8  374.13   16.40
  -6   0  -9   -0.22    3.31
  -6   0  -9   -7.12    3.13
  -6   0 -10   39.54    4.42
  -6   0 -10   34.05    4.00
  -6   0 -11   -1.11    3.65
  -6   0 -11    0.97    2.38
  -6   0 -12   48.22    6.31
  -6   0 -12   57.99    6.30
   6   0  13   -2.60    3.79
   6   1   0  118.99    5.41
  -6   1   0  121.69    5.74
  -6  -1   0  119.47    6.25
  -6  -1   0  114.12    5.62
   6  -1   0  128.48    5.07
   6  -1   0  117.68    6.08
   6   1   1  209.24    8.99
  -6   1  -1  207.44    9.06
  -6   1  -1  215.08    9.59
  -6  -1  -1  203.94    9.09
  -6  -1  -1  212.93   10.52
   6  -1   1  204.51    7.87
   6  -1   1  201.95    9.31
   6   1   2   18.90    1.58
  -6   1  -2   16.83    1.82
  -6   1  -2   16.14    3.04
  -6   1  -2   20.35    2.89
  -6  -1  -2   18.71    1.79
  -6  -1  -2   15.16    2.55
   6  -1   2   13.34    1.60
   6  -1   2   12.96    3.43
   6   1   3   96.38    4.32
  -6   1  -3   95.03    5.24
  -6   1  -3   90.57    4.61
  -6  -1  -3   97.48    4.75
  -6  -1  -3   97.64    5.46
   6  -1   3   92.61    4.40
   6  -1   3   98.07    4.73
  -6   1  -4   32.63    4.79
  -6   1  -4   44.90    4.92
  -6  -1  -4   30.17    1.70
  -6  -1  -4   25.15    2.03
  -6  -1  -4   40.12    4.23
   6  -1   4   34.26    2.14
   6  -1   4   28.88    1.93
   6  -1   4   32.93    2.99
  -6   1  -5  495.80   21.85
  -6   1  -5  514.41   19.68
  -6  -1  -5  483.49   24.50
   6  -1   5  503.54   20.82
   6  -1   5  510.91   33.71
  -6   1  -6  602.84   25.77
  -6   1  -6  654.23   31.08
  -6  -1  -6  622.15   34.91
   6  -1   6  631.78   28.98
   6  -1   6  606.73   40.91
  -6   1  -7  202.30   11.44
  -6   1  -7  225.93   10.46
  -6  -1  -7  215.03   10.21
  -6  -1  -7  219.07   10.59
   6  -1   7  205.80   10.55
   6  -1   7  212.11   10.46
  -6   1  -8   40.07    4.18
  -6   1  -8   40.68    3.66
  -6  -1  -8   29.31    3.79
  -6  -1  -8   43.49    3.64
  -6   1  -9   79.59    6.50
  -6   1  -9   86.46    5.62
  -6  -1  -9   74.93    6.49
  -6  -1  -9   78.87    5.16
  -6   1 -10   17.61    6.27
  -6   1 -10   -3.24    3.89
  -6  -1 -10   -5.13    3.57
  -6  -1 -10    3.13    1.83
  -6   1 -11   34.69    5.84
  -6   1 -11   24.43    4.43
  -6  -1 -11   23.00    4.13
  -6  -1 -11   33.51    3.46
   6   1  12   -0.54    4.43
   6   2   0  108.40    6.08
  -6   2   0  101.16    5.18
  -6   2   0  115.91    6.23
  -6  -2   0  110.30    6.46
   6  -2   0  116.18    5.76
   6  -2   0  103.80    5.66
   6   2   1    6.68    1.77
  -6   2  -1    7.74    1.83
  -6   2  -1   19.46    3.10
  -6  -2  -1    8.11    1.80
   6  -2   1   12.92    2.40
   6  -2   1   11.47    3.72
   6   2   2   68.28    3.86
  -6   2  -2   63.49    4.28
  -6  -2  -2   60.57    4.07
   6  -2   2   57.81    3.14
   6  -2   2   67.65    4.69
  -6   2  -3    0.43    4.17
  -6  -2  -3    2.14    1.91
   6  -2   3    3.97    1.99
   6  -2   3    0.75    2.37
   6  -2   3    9.61    3.78
  -6   2  -4  107.72    5.37
  -6  -2  -4  107.56    5.89
  -6  -2  -4  108.48    7.23
   6  -2   4  114.24    6.85
   6  -2   4  116.13    6.05
   6  -2   4  116.15    5.86
  -6   2  -5  108.14    5.59
  -6  -2  -5   88.65    5.18
  -6  -2  -5   90.97    4.88
   6  -2   5   99.29    5.40
   6  -2   5   92.29    5.83
   6  -2   5   90.03    5.28
  -6   2  -6    4.16    4.93
  -6   2  -6    3.32    4.50
  -6  -2  -6    3.72    1.17
  -6  -2  -6    3.93    1.46
   6  -2   6    3.91    2.11
   6  -2   6    3.77    1.94
   6  -2   6    4.60    3.64
  -6   2  -7   -2.09    4.72
  -6   2  -7    5.04    3.11
  -6  -2  -7    0.22    1.09
  -6  -2  -7    0.79    0.90
   6  -2   7    0.42    1.91
   6  -2   7    0.97    1.83
  -6   2  -8   65.01    6.30
  -6   2  -8   74.00    5.81
  -6  -2  -8   67.88    5.20
   6  -2   8   76.24    4.93
   6  -2   8   75.41    4.63
  -6   2  -9   34.72    4.42
  -6   2  -9   31.60    5.05
  -6  -2  -9   38.08    3.73
   6  -2   9   38.12    2.90
  -6   2 -10   89.31    8.43
  -6   2 -10   97.35    7.11
   6   2  11    0.86    5.06
   6   3   0    2.28    2.91
  -6   3   0   -4.62    2.69
  -6  -3   0    5.42    3.27
   6  -3   0    3.11    2.39
   6  -3   0   -1.67    2.89
   6   3   1   26.76    2.60
  -6   3  -1   41.53    3.65
  -6  -3  -1   31.12    3.62
   6  -3   1   34.31    3.23
   6  -3   1   24.28    2.92
   6  -3   1   31.17    3.55
  -6   3  -2   -2.79    4.18
  -6  -3  -2    4.16    2.14
   6  -3   2   -1.25    2.19
   6  -3   2   -3.35    3.02
   6  -3   2  -10.45    5.28
  -6   3  -3  711.59   31.81
  -6  -3  -3  707.18   36.49
  -6  -3  -3  707.21   37.75
   6  -3   3  748.84   37.04
   6  -3   3  684.77   38.90
   6  -3   3  695.99   44.59
  -6   3  -4  121.31    8.49
  -6  -3  -4  130.71    7.11
  -6  -3  -4  117.21    7.91
   6  -3   4  142.14    7.29
   6  -3   4  131.51    8.36
  -6   3  -5  162.87    8.71
  -6  -3  -5  137.65    9.95
  -6  -3  -5  144.16    9.15
   6  -3   5  175.94    9.23
   6  -3   5  156.29    9.79
  -6   3  -6    6.75    3.32
  -6  -3  -6    3.98    2.20
   6  -3   6    5.93    2.12
   6  -3   6    5.98    2.72
  -6   3  -7  126.32    9.98
  -6  -3  -7  131.60    7.27
   6  -3   7  139.48    9.93
   6  -3   7  112.86    8.73
  -6   3  -8    2.46    3.86
   6  -3   8   -3.09    2.56
  -6   3  -9   14.90    4.29
   6  -3   9   17.77    2.79
   6   3  10   19.51    4.50
  -6   4   0  164.86    8.07
   6  -4   0  159.94   10.06
  -6   4  -1    7.44    4.75
  -6  -4  -1    1.34    4.03
   6  -4   1   -1.45    2.69
  -6   4  -2   93.63    5.74
  -6  -4  -2   85.57    6.42
   6  -4   2  103.52    6.77
  -6   4  -3  142.18   10.05
  -6  -4  -3  134.46    9.96
   6  -4   3  158.85   10.76
  -6   4  -4    3.12    3.76
  -6  -4  -4    3.11    3.22
   6  -4   4    6.78    3.03
  -6   4  -5    8.49    5.37
  -6  -4  -5    2.28    2.18
   6  -4   5   -4.19    3.67
  -6   4  -6   82.44    7.42
   6  -4   6   83.72    6.65
   6   4   7    6.23    2.75
   7   0   0   -1.19    1.95
   7   0   0   -2.26    1.72
  -7   0   0    1.44    1.66
   7   0   1 1433.66   67.78
  -7   0  -1 1534.90   68.49
  -7   0  -1 1457.17   54.95
   7   0   2    0.21    1.40
  -7   0  -2   -3.81    2.51
   7   0   3  365.74   17.05
  -7   0  -3  362.11   14.52
  -7   0  -3  356.77   21.94
  -7   0  -4   -9.87    3.95
  -7   0  -4   -2.15    2.37
  -7   0  -5   95.53    8.15
  -7   0  -5   98.05    5.90
  -7   0  -6    4.74    2.97
  -7   0  -6    3.43    3.32
  -7   0  -7  190.95   10.74
  -7   0  -7  200.33    9.24
  -7   0  -8    3.53    4.31
  -7   0  -8    3.54    2.47
  -7   0  -9  187.55   18.37
  -7   0  -9  183.69    9.71
  -7   0 -10    6.08    5.09
  -7   0 -10    5.93    3.45
  -7   0 -11  132.21   12.97
  -7   0 -11  135.21   12.34
   7   0  12    2.38    2.60
   7   1   0  315.47   12.43
  -7   1   0  327.69   15.54
  -7  -1   0  318.77   14.18
  -7  -1   0  306.98   16.30
   7  -1   0  334.61   13.73
   7  -1   0  327.07   14.01
   7   1   1    5.90    1.79
  -7   1  -1    8.94    1.94
  -7   1  -1    9.38    3.56
  -7  -1  -1    9.60    2.01
  -7  -1  -1    5.95    2.87
   7  -1   1    3.35    2.38
   7  -1   1    4.94    3.11
   7   1   2  298.24   13.27
  -7   1  -2  280.41   12.59
  -7   1  -2  292.62   12.33
  -7   1  -2  292.95   12.29
  -7  -1  -2  286.39   14.27
  -7  -1  -2  284.93   13.24
   7  -1   2  318.09   12.59
   7  -1   2  293.37   14.55
   7   1   3   48.23    2.73
  -7   1  -3   39.00    3.92
  -7   1  -3   50.69    3.97
  -7  -1  -3   52.25    2.95
  -7  -1  -3   39.96    4.00
   7  -1   3   55.19    3.16
   7  -1   3   46.14    3.64
  -7   1  -4  254.86   13.90
  -7   1  -4  260.43   11.71
  -7  -1  -4  246.22   13.56
  -7  -1  -4  247.41   16.79
  -7  -1  -4  248.02   12.07
   7  -1   4  275.52   13.41
   7  -1   4  264.31   13.73
   7  -1   4  241.35   13.60
  -7   1  -5   33.84    5.46
  -7   1  -5   42.38    4.50
  -7  -1  -5   26.28    3.57
   7  -1   5   31.17    2.31
   7  -1   5   31.71    2.46
  -7   1  -6   39.50    5.58
  -7   1  -6   43.28    4.72
  -7  -1  -6   49.93    4.13
   7  -1   6   50.42    2.89
   7  -1   6   50.26    3.19
  -7   1  -7   26.65    4.17
  -7   1  -7   25.74    4.29
  -7  -1  -7   25.20    3.57
  -7  -1  -7   19.10    3.09
  -7   1  -8   64.92    6.05
  -7   1  -8   69.30    4.84
  -7  -1  -8   71.94    5.93
  -7  -1  -8   67.48    4.81
  -7   1  -9   27.06    4.29
  -7   1  -9   27.55    3.45
  -7  -1  -9   30.23    5.14
  -7  -1  -9   24.20    4.39
  -7   1 -10   39.19    5.07
  -7   1 -10   53.14    5.29
  -7  -1 -10   40.39    5.70
  -7  -1 -10   47.83    3.98
  -7   1 -11    4.42    4.10
  -7  -1 -11   -2.46    3.57
  -7  -1 -11   -0.65    2.80
   7   1  12   19.65    3.46
   7   2   0    0.94    2.41
  -7   2   0    2.69    2.58
  -7   2   0   -0.86    4.08
  -7  -2   0   -3.28    2.49
   7  -2   0   -2.92    3.02
   7  -2   0   -4.59    2.62
   7   2   1  128.98    6.38
  -7   2  -1  117.54    6.36
  -7   2  -1  121.96    6.45
  -7  -2  -1  125.97    6.40
   7  -2   1  145.93    6.61
   7  -2   1  127.81    8.53
   7   2   2   46.34    3.23
  -7   2  -2   50.06    4.18
  -7  -2  -2   50.66    3.42
   7  -2   2   47.15    3.13
   7  -2   2   45.84    3.80
  -7   2  -3    4.06    4.06
  -7  -2  -3    0.11    1.81
   7  -2   3    0.62    1.77
   7  -2   3    1.18    1.61
   7  -2   3   -4.20    2.48
  -7   2  -4  223.45   10.41
  -7  -2  -4  216.09   11.78
  -7  -2  -4  229.32   10.41
   7  -2   4  222.69   10.21
   7  -2   4  216.39   12.30
   7  -2   4  210.93   14.88
  -7   2  -5  109.09    6.97
  -7  -2  -5   94.70    5.50
  -7  -2  -5   99.98    8.03
   7  -2   5  107.84    6.73
   7  -2   5   95.49    7.02
   7  -2   5  102.30    8.27
  -7   2  -6   30.55    4.06
  -7   2  -6   37.67    4.93
  -7  -2  -6   36.88    3.01
   7  -2   6   39.38    2.95
   7  -2   6   33.75    3.56
  -7   2  -7  219.40   11.47
  -7   2  -7  229.65   13.64
   7  -2   7  244.16   13.79
  -7   2  -8    5.94    5.28
  -7   2  -8   -1.07    3.22
  -7  -2  -8    3.39    2.54
   7  -2   8    1.47    1.79
  -7   2  -9   41.10    4.97
  -7   2  -9   50.64    5.69
  -7  -2  -9   40.66    3.08
  -7   2 -10    4.72    3.33
  -7  -2 -10   10.02    3.72
   7   2  11   16.97    4.08
   7   3   0  424.79   23.11
  -7   3   0  410.06   18.05
  -7  -3   0  415.20   22.74
   7  -3   0  426.70   25.62
   7  -3   0  422.19   27.04
   7   3   1  158.40    9.04
  -7   3  -1  156.73    7.76
  -7  -3  -1  147.68    8.37
   7  -3   1  149.63    9.03
   7  -3   1  141.67    8.75
  -7   3  -2  263.91   13.77
  -7  -3  -2  256.91   11.99
   7  -3   2  252.38   16.43
   7  -3   2  228.30   12.87
  -7   3  -3   78.45    4.94
  -7  -3  -3   83.81    5.31
  -7  -3  -3   85.39    4.92
   7  -3   3   83.95    5.11
   7  -3   3   71.31    4.65
  -7   3  -4  359.02   16.24
  -7  -3  -4  352.79   22.45
  -7  -3  -4  347.09   15.94
   7  -3   4  390.11   19.96
   7  -3   4  314.55   23.74
  -7   3  -5   -3.85    3.21
  -7  -3  -5    1.04    1.98
   7  -3   5    1.15    2.82
  -7   3  -6   45.33    4.39
   7  -3   6   33.64    3.36
  -7   3  -7   -0.53    3.31
   7  -3   7    1.26    2.52
  -7   3  -8   51.10    5.24
   7  -3   8   57.99    5.30
   7   3   9   -3.64    4.17
  -7   4   0    1.73    3.24
   7  -4   0   -6.48    4.11
  -7   4  -1   59.02    5.94
  -7  -4  -1   67.70    6.62
   7  -4   1   63.29    6.19
  -7   4  -2    3.66    5.06
  -7  -4  -2    2.48    2.48
   7  -4   2   -5.77    2.78
  -7   4  -3   93.15    7.33
  -7  -4  -3   96.78    7.77
   7  -4   3  109.29    8.41
  -7   4  -4   -1.40    3.65
  -7  -4  -4    0.21    2.28
   7  -4   4   -4.04    2.70
  -7   4  -5   21.66    5.90
   7  -4   5   17.59    4.06
   8   0   0  317.93   11.83
   8   0   0  311.84   12.55
  -8   0   0  312.08   15.04
  -8   0   0  287.89   12.01
   8   0   1    1.51    1.84
  -8   0  -1    4.19    1.54
  -8   0  -1   -1.96    3.81
   8   0   2  366.70   14.55
  -8   0  -2  324.08   17.72
  -8   0  -2  309.76   17.77
   8   0   3   -1.06    0.85
  -8   0  -3   -1.82    1.07
  -8   0  -3   -5.59    2.96
  -8   0  -4    8.79    3.19
  -8   0  -4   11.97    2.70
  -8   0  -5    1.76    4.29
  -8   0  -5   -6.87    3.01
  -8   0  -6  224.20   13.40
  -8   0  -6  233.48   15.89
  -8   0  -7   -2.43    4.31
  -8   0  -7    1.71    3.54
  -8   0  -8  232.37   16.52
  -8   0  -8  244.49   13.01
   8   0   9   -4.54    3.54
  -8   0 -10  170.83   13.98
  -8   0 -10  161.33   13.69
   8   0  11    0.65    2.59
   8   1   0   88.71    5.30
  -8   1   0   94.03    5.34
  -8  -1   0   81.90    5.85
  -8  -1   0   92.51    6.17
   8  -1   0   99.81    5.14
   8  -1   0   96.77    4.76
   8   1   1  164.93    8.76
  -8   1  -1  182.41    7.59
  -8   1  -1  179.87   10.19
  -8  -1  -1  171.51    8.63
  -8  -1  -1  152.35   12.93
   8  -1   1  194.15    7.73
   8  -1   1  184.12    9.61
   8   1   2    4.20    1.47
  -8   1  -2    4.61    1.72
  -8   1  -2   10.87    4.57
  -8   1  -2    4.74    2.69
  -8  -1  -2   -0.11    1.58
  -8  -1  -2   -3.54    4.21
   8  -1   2    5.90    2.08
   8  -1   2    1.60    2.25
   8   1   3  181.68    8.94
  -8   1  -3  181.85   11.04
  -8   1  -3  160.04   10.07
  -8   1  -3  202.64    8.84
  -8  -1  -3  163.20   13.85
  -8  -1  -3  179.31   11.81
   8  -1   3  191.05    8.23
   8  -1   3  178.35   12.11
  -8   1  -4   10.47    6.32
  -8   1  -4    4.29    3.86
  -8  -1  -4    8.01    0.74
  -8  -1  -4    7.85    0.89
  -8  -1  -4   11.13    3.01
   8  -1   4    9.35    1.54
   8  -1   4    7.48    1.39
   8  -1   4    8.85    2.45
  -8   1  -5   24.26    5.03
  -8   1  -5   20.47    3.22
  -8  -1  -5   28.55    4.57
   8  -1   5   20.39    1.66
   8  -1   5   22.42    1.71
  -8   1  -6    4.38    4.38
  -8   1  -6   -1.82    2.79
  -8  -1  -6    0.33    3.01
   8  -1   6    1.59    0.64
  -8   1  -7  120.49   14.61
  -8   1  -7  153.14    7.96
  -8  -1  -7  134.53    8.85
  -8  -1  -7  123.29    7.93
  -8   1  -8   25.72    5.50
  -8   1  -8   38.44    5.05
  -8  -1  -8   38.41    4.25
  -8  -1  -8   33.31    3.31
  -8   1  -9   33.79    4.63
  -8   1  -9   32.25    3.87
  -8  -1  -9   47.01    5.81
  -8  -1  -9   38.72    3.96
  -8   1 -10   21.31    3.55
  -8  -1 -10   17.53    5.70
  -8  -1 -10   19.41    2.68
   8   2   0    5.02    2.41
  -8   2   0   -0.54    1.72
  -8   2   0    2.04    2.58
  -8  -2   0    0.11    2.39
  -8  -2   0    5.83    1.91
   8  -2   0    3.97    3.03
   8  -2   0    1.63    2.50
   8   2   1  145.82    7.01
  -8   2  -1  140.68    8.84
  -8   2  -1  159.02    7.43
  -8  -2  -1  137.11    8.94
  -8  -2  -1  133.39    8.93
   8  -2   1  147.72    7.57
   8  -2   1  135.08    8.61
   8   2   2   41.42    2.92
  -8   2  -2   45.00    4.08
  -8  -2  -2   40.35    3.21
  -8  -2  -2   47.38    3.62
   8  -2   2   55.54    3.57
   8  -2   2   36.51    4.64
   8   2   3   21.05    2.09
  -8   2  -3   24.19    4.60
  -8  -2  -3   19.08    2.29
  -8  -2  -3   22.58    3.95
   8  -2   3   20.47    2.09
   8  -2   3   24.61    2.80
   8  -2   3   21.25    3.98
  -8   2  -4  606.53   31.98
  -8  -2  -4  563.30   40.30
  -8  -2  -4  590.65   36.06
  -8  -2  -4  610.47   33.44
   8  -2   4  648.38   34.11
   8  -2   4  594.56   37.12
  -8   2  -5   -3.53    2.99
  -8  -2  -5    2.53    1.16
  -8  -2  -5    2.82    3.95
   8  -2   5    2.62    1.99
   8  -2   5   -0.54    1.94
  -8   2  -6   82.06    6.11
  -8  -2  -6   65.42    6.34
   8  -2   6   73.75    5.40
  -8   2  -7   34.91    5.94
  -8   2  -7   27.29    3.85
  -8  -2  -7   28.06    3.84
  -8   2  -8   21.89    4.51
  -8   2  -8   14.14    3.53
  -8  -2  -8   16.67    3.83
  -8  -2  -8   11.03    2.86
  -8   2  -9   -6.22    4.61
  -8  -2  -9    4.50    4.95
   8   3   0   -2.70    2.80
  -8   3   0    2.68    4.08
  -8  -3   0    0.57    2.18
   8  -3   0   -1.44    3.39
   8   3   1  128.49    9.24
  -8   3  -1  144.46    7.86
  -8  -3  -1  117.56    7.16
   8  -3   1  142.56    8.49
  -8   3  -2  148.04    8.28
  -8  -3  -2  115.79    7.95
   8  -3   2  153.71    8.82
   8  -3   2  111.27    6.06
  -8   3  -3   74.27    5.04
  -8  -3  -3   72.74    5.82
   8  -3   3   84.45    5.61
   8  -3   3   65.86    4.65
  -8   3  -4   24.27    8.45
  -8  -3  -4   24.97    2.81
   8  -3   4   30.17    3.11
   8  -3   4   13.20    3.35
  -8   3  -5   34.52    4.28
   8  -3   5   40.08    3.64
  -8   3  -6    7.80    3.53
   8  -3   6    1.56    2.80
   8   3   7   21.57    4.17
  -8   4   0   73.02    7.03
   8  -4   0   77.69    6.46
  -8   4  -1    3.23    3.45
   8  -4   1   11.46    3.17
  -8   4  -2    7.74    4.95
  -8  -4  -2    4.34    3.62
   8  -4   2   10.55    4.10
  -8   4  -3   10.52    3.76
  -8  -4  -3   -2.07    3.21
   8  -4   3    3.59    2.77
   9   0   0    0.00    2.27
  -9   0   0   -1.89    1.78
  -9   0   0    0.98    2.95
   9   0   1   45.88    2.81
  -9   0  -1   37.35    2.77
  -9   0  -1   38.36    3.51
   9   0   2   -1.60    1.28
  -9   0  -2   -2.84    1.31
  -9   0  -2   -0.55    4.05
   9   0   3  333.73   17.94
  -9   0  -3  327.66   17.01
  -9   0  -3  323.24   21.58
   9   0   4   -6.49    3.08
  -9   0  -5    0.44    3.09
  -9   0  -5    5.17    3.02
   9   0   6    1.93    2.58
  -9   0  -7  131.25    8.77
  -9   0  -7  143.12    9.78
  -9   0  -8    6.09    5.09
  -9   0  -8    1.61    2.79
  -9   0  -9  241.34   20.21
  -9   0  -9  266.82   22.90
   9   0  10    2.26    3.98
   9   1   0   46.18    3.07
  -9   1   0   51.14    3.38
  -9  -1   0   47.21    2.84
  -9  -1   0   52.10    4.74
   9  -1   0   54.01    3.08
   9  -1   0   51.91    4.84
   9   1   1    9.16    4.42
  -9   1  -1    6.59    2.05
  -9   1  -1   11.50    4.01
  -9  -1  -1    1.70    1.47
  -9  -1  -1    3.54    3.43
   9  -1   1   -3.72    2.19
   9  -1   1    0.75    3.32
   9   1   2  156.13    6.73
  -9   1  -2  154.16    9.26
  -9   1  -2  144.54    8.90
  -9   1  -2  166.00    9.21
  -9  -1  -2  137.41   11.85
  -9  -1  -2  155.72    9.46
   9  -1   2  142.56   11.36
   9  -1   2  137.43    8.71
   9   1   3   13.72    1.36
  -9   1  -3   11.12    1.60
  -9   1  -3   18.75    3.49
  -9   1  -3   17.99    4.09
  -9  -1  -3   11.51    1.24
  -9  -1  -3   12.79    2.89
   9  -1   3   12.32    1.76
   9  -1   3    9.40    3.20
  -9   1  -4   66.60    6.13
  -9   1  -4   76.74    4.63
  -9  -1  -4   66.50    4.03
  -9  -1  -4   64.63    4.04
  -9  -1  -4   76.38    6.70
   9  -1   4   66.96    6.62
   9  -1   4   72.96    4.40
  -9   1  -5   53.61    5.48
  -9   1  -5   55.92    4.83
  -9  -1  -5   58.97    5.93
   9  -1   5   61.90    3.75
  -9   1  -6   78.17    6.05
  -9   1  -6   88.71    6.02
  -9  -1  -6   80.48    6.83
  -9  -1  -6   74.31    5.93
  -9   1  -7   24.71    5.38
  -9   1  -7   13.41    3.33
  -9  -1  -7    7.71    3.58
  -9  -1  -7   12.74    3.32
  -9   1  -8   42.57    6.05
  -9   1  -8   34.99    4.08
  -9  -1  -8   53.89    4.93
  -9  -1  -8   37.20    4.49
  -9   1  -9    9.35    4.51
  -9  -1  -9   12.74    4.36
  -9  -1  -9   14.01    3.42
   9   2   0    6.38    1.78
  -9   2   0    6.69    1.94
  -9   2   0   10.67    4.31
  -9  -2   0    8.67    2.05
  -9  -2   0    8.28    2.58
   9  -2   0    8.61    3.05
   9  -2   0    1.95    2.81
   9   2   1  170.57   10.75
  -9   2  -1  163.97    9.17
  -9   2  -1  171.98    7.88
  -9  -2  -1  163.40    9.94
  -9  -2  -1  161.47    9.72
   9  -2   1  164.71    8.69
   9  -2   1  174.77    9.70
   9   2   2    7.28    1.87
  -9   2  -2    9.98    4.40
  -9  -2  -2    3.90    2.07
  -9  -2  -2    1.24    3.38
   9  -2   2    3.26    1.89
   9   2   3  181.38   10.77
  -9   2  -3  188.46   10.53
  -9  -2  -3  172.36   11.90
   9  -2   3  181.14   11.57
   9  -2   3  181.12    9.49
  -9   2  -4    0.43    3.11
  -9  -2  -4    4.63    2.94
   9  -2   4   -3.17    2.11
  -9   2  -5  194.06   10.09
  -9  -2  -5  157.04   10.11
   9  -2   5  196.64    9.82
  -9   2  -6   16.37    3.75
  -9  -2  -6   18.06    3.61
  -9   2  -7   45.06    4.61
  -9  -2  -7   50.64    6.10
  -9   2  -8    1.18    4.60
  -9  -2  -8    6.48    2.23
   9   3   0  143.82    8.84
  -9   3   0  139.30    8.21
  -9  -3   0  112.33    8.69
  -9  -3   0  140.15    8.62
   9  -3   0  159.17    9.41
   9   3   1   46.41    3.63
  -9   3  -1   51.11    5.38
  -9  -3  -1   41.92    3.67
   9  -3   1   51.92    4.94
  -9   3  -2    6.97    4.72
   9  -3   2   12.42    2.57
  -9   3  -3    8.78    3.43
  -9  -3  -3    2.07    2.39
   9  -3   3   -0.93    2.98
  -9   3  -4   41.18    4.92
   9  -3   4   64.95    4.88
  -9   3  -5    2.89    3.53
   9  -3   5    6.29    2.79
   9   3   6   17.09    4.17
  -9   4   0   57.54    6.07
   9  -4   0   56.14    5.41
  -9   4  -1  118.34   11.57
   9  -4   1  123.94    9.02
  10   0   0  113.89    5.21
 -10   0   0   97.28    5.71
 -10   0   0   93.73    6.28
  10   0   1   -1.07    1.61
 -10   0  -1   -0.66    1.66
 -10   0  -1    9.32    4.28
  10   0   2   28.55    2.24
 -10   0  -2   30.74    2.51
 -10   0  -2   38.64    4.62
  10   0   3   -1.58    0.85
 -10   0  -3    5.83    4.51
 -10   0  -4   12.46    4.30
 -10   0  -4   -3.04    3.69
 -10   0  -5   -4.09    4.64
 -10   0  -5   -4.97    3.89
 -10   0  -6   41.51    4.65
 -10   0  -6   35.75    3.99
 -10   0  -7    4.54    5.21
 -10   0  -7    2.26    2.79
 -10   0  -8   54.79    9.10
 -10   0  -8   83.23    7.42
  10   1   0   29.88    3.06
 -10   1   0   27.79    2.18
 -10  -1   0   28.58    2.39
 -10  -1   0   28.27    3.54
  10  -1   0   28.43    2.96
  10  -1   0   26.90    3.43
  10   1   1   31.96    2.63
 -10   1  -1   33.75    2.92
 -10   1  -1   35.90    4.57
 -10  -1  -1   23.43    2.85
 -10  -1  -1   24.14    3.66
  10  -1   1   26.08    2.97
  10  -1   1   30.62    3.00
  10   1   2   42.44    2.73
 -10   1  -2   45.00    2.80
 -10   1  -2   37.18    3.80
 -10  -1  -2   38.98    2.97
 -10  -1  -2   38.66    4.45
  10  -1   2   35.55    2.87
  10  -1   2   37.64    3.33
  10   1   3  235.27   11.48
 -10   1  -3  212.38   17.34
 -10   1  -3  228.26   11.27
 -10  -1  -3  238.36   13.76
  10  -1   3  223.46   23.87
 -10   1  -4   20.90    5.14
 -10   1  -4   23.81    3.99
 -10  -1  -4   15.52    5.25
  10  -1   4   14.94    1.97
 -10   1  -5   53.70    5.93
 -10   1  -5   66.90    5.60
 -10  -1  -5   53.25    5.38
 -10   1  -6   -6.70    3.62
 -10   1  -6   10.42    4.51
 -10  -1  -6    1.34    5.04
 -10  -1  -6    0.32    3.45
 -10   1  -7   24.08    5.94
 -10   1  -7   45.31    4.41
 -10  -1  -7   25.53    4.48
 -10  -1  -7   36.29    4.30
 -10   1  -8    4.72    4.62
 -10  -1  -8   -5.49    4.14
 -10  -1  -8    2.25    2.36
  10   2   0  169.24    8.91
 -10   2   0  141.80    9.53
 -10   2   0  176.82   10.29
 -10  -2   0  132.72    8.57
 -10  -2   0  141.40   10.56
  10  -2   0  164.43    8.44
  10   2   1    2.19    2.08
 -10   2  -1    1.29    1.72
 -10   2  -1   -5.28    2.91
 -10  -2  -1    1.27    2.30
 -10  -2  -1    0.79    3.15
  10  -2   1   -2.43    2.75
  10   2   2  195.29   12.20
 -10  -2  -2  145.17   15.36
  10   2   3    1.46    1.56
 -10   2  -3    5.59    4.62
 -10  -2  -3   -4.52    3.73
  10  -2   3   -0.11    2.23
 -10   2  -4  214.53   13.76
 -10  -2  -4  207.69   14.76
  10  -2   4  215.95   15.96
 -10   2  -5    3.22    3.32
 -10  -2  -5    5.54    4.41
 -10   2  -6  108.18    9.01
 -10  -2  -6   97.56    8.28
 -10   2  -7    3.85    3.53
 -10  -2  -7    1.13    4.97
  10   3   0   47.00    4.16
 -10   3   0   41.17    4.64
 -10  -3   0   45.84    4.22
  10  -3   0   55.12    6.07
  10   3   1    9.43    2.80
 -10   3  -1   22.05    3.87
 -10  -3  -1   10.38    3.20
  10  -3   1   20.12    3.80
 -10   3  -2   20.94    3.97
 -10  -3  -2   15.76    2.86
  10  -3   2   26.71    2.89
 -10   3  -3   -1.82    5.04
 -10  -3  -3   -0.23    3.65
  10  -3   3    2.26    2.16
 -10   3  -4    8.99    5.25
 -10  -3  -4    7.99    4.11
  10  -3   4    7.01    2.17
  11   0   0   -1.29    1.83
 -11   0   0    1.56    1.34
  11   0   1    3.53    1.60
 -11   0  -1   -0.88    2.86
  11   0   2    0.64    1.17
 -11   0  -2    1.65    4.07
  11   0   3   73.33    6.08
 -11   0  -4   -0.44    3.20
 -11   0  -4    2.72    2.94
 -11   0  -5   37.87    6.20
 -11   0  -5   42.47    5.10
 -11   0  -6  -12.09    5.21
 -11   0  -6   -1.40    4.10
  11   0   7    2.15    4.31
  11   1   0  109.36    6.24
 -11   1   0   96.66    7.00
 -11  -1   0   88.32    8.47
 -11  -1   0   94.47    7.55
  11  -1   0   85.35    6.70
  11  -1   0  100.03    7.64
  11   1   1   55.78    3.37
 -11   1  -1   53.12    4.91
 -11  -1  -1   31.64    4.55
  11  -1   1   48.24    4.07
  11   1   2  132.00    9.13
 -11   1  -2  129.88    8.60
 -11  -1  -2  121.68    9.60
  11  -1   2  139.58    7.74
 -11   1  -3   14.95    3.36
 -11  -1  -3   10.27    4.47
 -11   1  -4   50.77    5.93
 -11   1  -4   48.07    5.51
 -11  -1  -4   74.85    6.39
 -11   1  -5   -0.66    3.62
 -11   1  -5    3.45    3.23
 -11  -1  -5    2.80    3.59
 -11   1  -6   62.42    6.35
 -11  -1  -6   57.41    6.51
 -11  -1  -6   57.69    5.21
  11   2   0    6.58    2.40
 -11   2   0    9.64    4.33
 -11  -2   0    3.25    2.91
  11  -2   0    0.43    3.08
  11   2   1   88.01    5.32
 -11   2  -1   91.53    7.03
 -11  -2  -1   93.26    8.57
  11  -2   1   88.14    6.23
 -11   2  -2   -2.70    4.64
 -11  -2  -2   -1.47    2.48
  11  -2   2    0.11    1.60
 -11   2  -3  116.02    7.98
 -11  -2  -3   99.44    8.28
 -11   2  -4   -2.79    3.22
 -11  -2  -4    1.25    4.30
 -11   2  -5   42.93    5.15
 -11  -2  -5   47.58    5.11
  11   3   0   18.16    3.11
 -11   3   0   12.85    5.08
  11  -3   0   11.01    3.81
 -11   3  -1   -2.91    4.96
  11  -3   1    4.74    3.40
  12   0   0   62.17    5.58
  12   0   1    1.17    1.60
 -12   0  -1   -5.07    2.98
  12   0   2  142.06   10.54
 -12   0  -3    8.62    5.42
 -12   0  -3   -0.55    3.07
 -12   0  -4   43.64    6.10
 -12   0  -4   55.56    5.69
 -12   0  -5    5.99    3.99
 -12   0  -5   -2.17    3.15
  12   1   0   16.85    2.32
 -12   1   0   18.11    3.62
 -12  -1   0   12.99    4.00
  12  -1   0   14.93    2.18
 -12   1  -1   42.64    6.02
 -12  -1  -1   48.06    4.24
  12  -1   1   48.90    5.24
 -12   1  -2    3.05    3.27
 -12  -1  -2   -7.47    4.24
 -12   1  -3   68.53    6.85
 -12  -1  -3   76.16    6.73
 -12   1  -4   -7.80    4.77
 -12  -1  -4   -0.56    4.93
  12   2   0   37.89    4.07
 -12   2   0   47.33    4.56
  12  -2   0   36.31    4.29
 -12   2  -1   -2.17    4.87
  12  -2   1   -3.86    2.68
 -12   2  -2   10.37    5.19
 -12  -2  -2   -1.13    3.73
 -13   1   0   48.26    4.95
 -13  -1   0   50.96    5.46
 -13   1  -1   12.27    3.73
 -13  -1  -1   -0.45    3.12
 -13  -1  -1   -0.45    3.12
   0   0   0    0.00    0.00
;
_shelx_hkl_checksum     34362
_shelx_res_file
;
TITL pw0710 in P2(1)/n
    pw0710t.res
    created by SHELXL-2018/3 at 18:27:25 on 19-Mar-2020
CELL 0.71073    11.5171   4.4212  13.9752    90  104.698  90
ZERR       2     0.0005   0.0002   0.0007     0    0.003   0
LATT  1
SYMM 0.5-X, 0.5+Y, 0.5-Z
SFAC    C    H    N    O    MN
UNIT    28   28   8    8    2
L.S. 4
BOND $H
conf
FMAP 2
PLAN 10
ACTA
htab
eqiv $1 x,y-1,z
mpla 3 c7 o1 o2 mn1 mn1_$1
mpla 6 c1 c2 c3 c4 c5 c6 n1 n2 c7
TEMP -93
SIZE 0.23 0.1 0.05
rem yellow(?) slab
REM Instructions for potential hydrogen bonds
EQIV $3 -x+1/2, y+1/2, -z+1/2
HTAB N1 O1_$3
EQIV $8 -x+3/2, y-1/2, -z+1/2
HTAB N2 N2_$8
EQIV $9 x+1/2, -y-1/2, z+1/2
HTAB N2 O2_$9
WGHT    0.028200    0.509000
EXTI    0.011512
FVAR       0.59725
MN1   5    0.000000    0.500000    0.000000    10.50000    0.01897    0.01729 =
         0.01865    0.00021    0.00188    0.00075
C1    1    0.321859   -0.048844    0.117171    11.00000    0.01942    0.01878 =
         0.01961    0.00233    0.00343   -0.00101
C2    1    0.364142    0.105477    0.205980    11.00000    0.01979    0.01765 =
         0.02245    0.00213    0.00640    0.00215
AFIX  43
H2    2    0.312438    0.241153    0.228031    11.00000   -1.20000
AFIX   0
C3    1    0.480369    0.064241    0.262641    11.00000    0.01976    0.02002 =
         0.01710    0.00132    0.00329   -0.00275
C4    1    0.557986   -0.133482    0.230631    11.00000    0.01652    0.02030 =
         0.02380    0.00387    0.00406   -0.00147
C5    1    0.516339   -0.280230    0.139849    11.00000    0.02326    0.02761 =
         0.02653   -0.00220    0.00878    0.00595
AFIX  43
H5    2    0.568982   -0.407707    0.115733    11.00000   -1.20000
AFIX   0
C6    1    0.399253   -0.241873    0.084702    11.00000    0.02579    0.02564 =
         0.02008   -0.00283    0.00360    0.00091
AFIX  43
H6    2    0.371484   -0.348284    0.024144    11.00000   -1.20000
AFIX   0
C7    1    0.194018   -0.012238    0.060789    11.00000    0.01982    0.01759 =
         0.01678    0.00424    0.00440   -0.00304
N1    3    0.521605    0.216931    0.355412    11.00000    0.01887    0.01821 =
         0.02298   -0.00207    0.00275   -0.00175
H1N   2    0.482165    0.386904    0.358527    11.00000   -1.20000
H2N   2    0.595986    0.262389    0.364573    11.00000   -1.20000
N2    3    0.677631   -0.166334    0.287470    11.00000    0.01855    0.02732 =
         0.02320    0.00129    0.00582    0.00374
H3N   2    0.715721   -0.305943    0.266862    11.00000   -1.20000
H4N   2    0.680561   -0.189505    0.350414    11.00000   -1.20000
O1    4    0.133703    0.197540    0.085857    11.00000    0.02080    0.02149 =
         0.02343    0.00130    0.00261    0.00472
O2    4    0.150109   -0.199783   -0.008406    11.00000    0.02275    0.02316 =
         0.02152   -0.00168    0.00309   -0.00225
HKLF 4
REM  pw0710 in P2(1)/n
REM wR2 = 0.0742, GooF = S = 1.048, Restrained GooF = 1.048 for all data
REM R1 = 0.0310 for 1105 Fo > 4sig(Fo) and 0.0423 for all 1345 data
REM 119 parameters refined using 0 restraints
END
WGHT      0.0282      0.5088
REM Instructions for potential hydrogen bonds
HTAB N1 O1_$3
HTAB N2 N2_$8
HTAB N2 O2_$9
REM Highest difference peak  0.271,  deepest hole -0.275,  1-sigma level  0.061
Q1    1   0.5057 -0.0822  0.2564  11.00000  0.05    0.27
Q2    1   0.4140  0.0341  0.2469  11.00000  0.05    0.25
Q3    1   0.2702  0.0112  0.0868  11.00000  0.05    0.25
Q4    1   0.5043  0.1309  0.2935  11.00000  0.05    0.24
Q5    1   0.4677  0.0890  0.3927  11.00000  0.05    0.20
Q6    1   0.7017 -0.0131  0.2548  11.00000  0.05    0.20
Q7    1   0.7145 -0.0493  0.4002  11.00000  0.05    0.19
Q8    1   0.5853 -0.3074  0.0993  11.00000  0.05    0.19
Q9    1   0.4389  0.1454  0.2281  11.00000  0.05    0.18
Q10   1   0.5319  0.0532  0.3812  11.00000  0.05    0.18
;
_shelx_res_checksum     6511
data_global
_journal_date_recd_electronic     2020-05-15
_journal_date_accepted     2020-05-20
_journal_name_full     'Acta Crystallographica, Section E'
_journal_year     2020
_journal_volume     76
_journal_issue      6
_journal_page_first     909
_journal_page_last     913
_journal_paper_category     GM
_journal_paper_doi     10.1107/S2056989020006805
_journal_coeditor_code     IS5538
_publ_contact_author_name     'William T A Harrison'
_publ_contact_author_address
;
Department of Chemistry
University of Aberdeen
Meston Walk
Aberdeen AB24 3UE
Scotland
;
_publ_contact_author_email
;
w.harrison@abdn.ac.uk
;
_publ_contact_author_fax     ?
_publ_contact_author_phone     ?
_publ_section_title
;
Hydrothermal synthesis and crystal structure of
poly[bis(\m~3~-3,4-diaminobenzoato)manganese], a layered coordination
polymer
;
_publ_section_title_footnote     .
loop_
    _publ_author_name
    _publ_author_footnote
    _publ_author_address
    'Muhammad Kaleem Khosa' .
;
Department of Chemistry
Government College University,
Faisalabad 38000,
Pakistan
;
    'Paul T. Wood' .
;
Department of Chemistry
University of Cambridge
Lensfield Road
Cambridge CB2 1EW, England
;
    'Simon M. Humphrey' .
;
Department of Chemistry and Biochemistry
The University of Texas at Austin
1 University Station
Austin
Texas 78712, USA
;
    'Harrison, William T. A.' .
;
Department of Chemistry
University of Aberdeen
Meston Walk
Aberdeen AB24 3UE
Scotland
;
_publ_section_synopsis
;
The title compound is a two-dimensional coordination polymer with inter-layer
connectivity provided by N---H...N hydrogen bonds.
;
