# Supplementary material for: Hydro­thermal synthesis and crystal structure of poly[bis­(μ3-3,4-di­amino­benzoato)manganese], a layered coordination polymer
Source: Acta Crystallogr E Crystallogr Commun. 2020 May 22;76(Pt 6):909–13. doi: 10.1107/S2056989020006805 (PMC7273982; doi:10.1107/S2056989020006805)
Supplement: Supplementary file 2 [file e-76-00909-Isup2.hkl]

data_I                                                                          
_shelx_title ' pw0710 in P2(1)/n'                                               
_shelx_refln_list_code          4                                               
_shelx_F_calc_maximum      127.70                                               
_exptl_crystal_F_000       366.00                                               
_reflns_d_resolution_high  0.8108                                               
                                                                                
loop_                                                                           
 _space_group_symop_operation_xyz                                               
 'x, y, z'                                                                      
 '-x+1/2, y+1/2, -z+1/2'                                                        
 '-x, -y, -z'                                                                   
 'x-1/2, -y-1/2, z-1/2'                                                         
                                                                                
_cell_length_a    11.5171                                                       
_cell_length_b     4.4212                                                       
_cell_length_c    13.9752                                                       
_cell_angle_alpha  90.000                                                       
_cell_angle_beta  104.698                                                       
_cell_angle_gamma  90.000                                                       
                                                                                
_shelx_F_squared_multiplier     1.000                                           
                                                                                
loop_                                                                           
 _refln_index_h                                                                 
 _refln_index_k                                                                 
 _refln_index_l                                                                 
 _refln_F_squared_calc                                                          
 _refln_F_squared_meas                                                          
 _refln_F_squared_sigma                                                         
 _refln_observed_status                                                         
   2   0   0       5207.50       4776.57       109.58 o                         
   4   0   0         81.79         74.36         3.94 o                         
   6   0   0       8063.71       8518.97       184.06 o                         
   8   0   0        855.69        864.94        17.85 o                         
  10   0   0        286.97        290.97        17.57 o                         
  12   0   0        168.30        174.37        15.65 o                         
   1   1   0       5379.67       5631.07       101.27 o                         
   2   1   0        204.66        199.23         3.99 o                         
   3   1   0       2269.33       2282.51        37.32 o                         
   4   1   0        529.89        534.53         9.62 o                         
   5   1   0       1692.90       1771.89        30.25 o                         
   6   1   0        329.60        338.75         6.48 o                         
   7   1   0        863.52        906.99        16.32 o                         
   8   1   0        259.67        261.56         6.15 o                         
   9   1   0        140.71        140.46         3.93 o                         
  10   1   0         88.10         79.44         3.19 o                         
  11   1   0        288.92        272.72         8.20 o                         
  12   1   0         43.70         44.78         3.83 o                         
  13   1   0        130.02        138.86        10.28 o                         
   0   2   0        198.69        198.41         5.89 o                         
   1   2   0        252.34        254.05         6.82 o                         
   2   2   0        170.36        158.32         5.21 o                         
   3   2   0        249.25        287.10         5.40 o                         
   4   2   0       2142.85       2236.74        35.64 o                         
   5   2   0         14.72         17.02         4.74 o                         
   6   2   0        324.01        306.15         6.70 o                         
   7   2   0          0.03         -3.14         3.14 o                         
   8   2   0          3.95          7.02         2.39 o                         
   9   2   0         20.98         20.19         2.50 o                         
  10   2   0        439.21        437.85        19.79 o                         
  11   2   0          0.78         13.26         5.07 o                         
  12   2   0        109.85        114.13         9.14 o                         
   1   3   0        700.46        683.40        11.76 o                         
   2   3   0        221.58        233.76         7.77 o                         
   3   3   0        380.94        359.70         7.49 o                         
   4   3   0        298.94        290.60         7.76 o                         
   5   3   0        169.36        171.22         5.76 o                         
   6   3   0          4.11          2.27         4.57 o                         
   7   3   0       1201.64       1177.35        28.48 o                         
   8   3   0          0.00         -0.97         4.03 o                         
   9   3   0        403.11        392.69        14.48 o                         
  10   3   0        140.09        131.17         6.48 o                         
  11   3   0         39.72         43.37         6.45 o                         
   0   4   0        825.74        818.30        27.72 o                         
   1   4   0         44.74         46.57         4.08 o                         
   2   4   0        330.73        324.84        15.76 o                         
   3   4   0         33.20         31.24         4.24 o                         
   4   4   0        411.93        402.61        25.39 o                         
   5   4   0         75.55         64.76        13.48 o                         
   6   4   0        437.86        457.46        17.67 o                         
   7   4   0          1.40         -5.30        11.51 o                         
   8   4   0        223.18        212.13        13.34 o                         
   9   4   0        168.81        159.22        11.33 o                         
   1   5   0          8.61          1.59         7.84 o                         
   2   5   0         83.84         93.55        10.68 o                         
   3   5   0        546.20        568.71        20.49 o                         
   4   5   0          3.16          2.19         6.05 o                         
   5   5   0        141.85        155.76         9.09 o                         
 -13   0   1         79.56         82.07         8.72 o                         
 -11   0   1        139.28        121.91        11.04 o                         
  -9   0   1        501.31        512.14        17.80 o                         
  -7   0   1        725.21        695.07        17.47 o                         
  -5   0   1        273.72        222.77         9.32 o                         
  -3   0   1         53.28         57.98         5.16 o                         
  -1   0   1       7441.65       6744.38       294.23 o                         
   3   0   1         10.68          6.51         3.23 o                         
   5   0   1       6139.43       6294.95       123.30 o                         
   7   0   1       4022.91       4205.85       103.41 o                         
   9   0   1        104.37        115.47         7.50 o                         
  11   0   1          1.16          5.46         6.18 o                         
 -13   1   1          6.20          3.31         4.85 o                         
 -12   1   1        333.36        341.39        13.00 o                         
 -11   1   1         17.27         15.24         2.81 o                         
 -10   1   1        617.39        635.66        15.36 o                         
  -9   1   1        401.71        406.98         8.34 o                         
  -8   1   1       1173.40       1194.14        26.75 o                         
  -7   1   1         60.25         67.97         2.90 o                         
  -6   1   1         99.96         91.15         4.74 o                         
  -5   1   1        378.16        407.22         7.85 o                         
  -4   1   1       2533.63       2570.55        52.57 o                         
  -3   1   1       1134.99       1201.75        21.87 o                         
  -2   1   1       4771.13       4857.44        86.09 o                         
  -1   1   1       1476.27       1594.14        26.56 o                         
   0   1   1          7.20         12.38         1.76 o                         
   1   1   1          1.29          6.14         1.98 o                         
   2   1   1       3970.05       3901.60        65.88 o                         
   3   1   1        488.48        491.89         8.28 o                         
   4   1   1       2502.29       2609.06        48.45 o                         
   5   1   1        180.54        194.03         4.07 o                         
   6   1   1        564.08        583.47         9.69 o                         
   7   1   1         21.67         20.43         2.46 o                         
   8   1   1        487.85        502.76        11.92 o                         
   9   1   1         10.27          9.35         4.70 o                         
  10   1   1         81.27         83.47         4.71 o                         
  11   1   1        145.92        140.74        11.75 o                         
  12   1   1        139.41        132.35         8.11 o                         
  13   1   1         11.50          9.95        11.05 o                         
 -12   2   1         84.39         84.67         7.52 o                         
 -11   2   1        834.42        871.78        38.87 o                         
 -10   2   1          5.77          6.07         2.31 o                         
  -9   2   1        982.94       1049.77        26.01 o                         
  -8   2   1        746.65        746.04        14.77 o                         
  -7   2   1        764.91        768.03        14.42 o                         
  -6   2   1         24.44         32.00         4.41 o                         
  -5   2   1       1241.11       1244.24        23.29 o                         
  -4   2   1          2.08          2.54         4.48 o                         
  -3   2   1       2346.81       2493.33        40.65 o                         
  -2   2   1        171.60        198.24         5.03 o                         
  -1   2   1       1341.65       1304.83        21.42 o                         
   0   2   1         20.47         32.00         3.14 o                         
   1   2   1         58.79         54.35         3.06 o                         
   2   2   1        207.09        230.35         5.27 o                         
   3   2   1       2547.96       2650.09        40.84 o                         
   4   2   1          2.35          3.49         4.02 o                         
   5   2   1        374.64        371.14         8.00 o                         
   6   2   1         25.51         30.34         4.46 o                         
   7   2   1        373.43        360.71         8.08 o                         
   8   2   1        421.58        405.46         8.57 o                         
   9   2   1        452.39        470.34         9.85 o                         
  10   2   1          0.57         -0.10         2.78 o                         
  11   2   1        239.08        251.34         9.10 o                         
  12   2   1          0.87         -6.58         6.58 o                         
 -11   3   1         65.88         53.33        10.18 o                         
 -10   3   1          3.68         -2.63         5.20 o                         
  -9   3   1         31.09         27.95         3.88 o                         
  -8   3   1       1229.61       1201.64        37.77 o                         
  -7   3   1          2.94         -0.40         3.64 o                         
  -6   3   1        523.22        528.31        15.15 o                         
  -5   3   1         52.86         43.39         9.38 o                         
  -4   3   1         19.17         23.39         3.63 o                         
  -3   3   1          2.23          5.11         3.62 o                         
  -2   3   1       1501.91       1535.17        24.09 o                         
  -1   3   1         67.80         74.03         5.71 o                         
   0   3   1        742.87        727.25        13.34 o                         
   1   3   1         80.49         98.81         5.93 o                         
   2   3   1        147.43        142.71         3.82 o                         
   3   3   1         39.49         39.87         4.41 o                         
   4   3   1         23.39         17.24         3.04 o                         
   5   3   1          1.30         -1.19         3.73 o                         
   6   3   1         80.65         88.25         5.32 o                         
   7   3   1        431.79        424.59        10.73 o                         
   8   3   1        362.15        374.49        16.60 o                         
   9   3   1        130.98        131.77         5.95 o                         
  10   3   1         39.52         45.44         9.05 o                         
  11   3   1          4.92          4.57        10.72 o                         
  -9   4   1          4.50         -5.86         5.86 o                         
  -8   4   1         61.45         80.90        43.11 o                         
  -7   4   1        309.38        296.29        17.69 o                         
  -6   4   1         18.21         28.68         6.51 o                         
  -5   4   1        491.51        473.10        33.94 o                         
  -4   4   1          2.50          0.62         5.36 o                         
  -3   4   1        150.25        162.72        12.03 o                         
  -2   4   1          0.66         -3.51         4.21 o                         
  -1   4   1        634.80        600.10        32.14 o                         
   0   4   1          0.11          1.85         3.72 o                         
   1   4   1        226.87        229.47         8.11 o                         
   2   4   1          0.99          0.43         6.06 o                         
   3   4   1        151.25        142.51         7.99 o                         
   4   4   1          7.00         10.03         5.98 o                         
   5   4   1        361.93        348.60        14.49 o                         
   6   4   1          6.45          4.59         6.07 o                         
   7   4   1        162.01        177.32        10.09 o                         
   8   4   1         10.61         22.15        11.54 o                         
   9   4   1        354.26        342.01        19.96 o                         
  -5   5   1         44.49         46.10         8.27 o                         
  -4   5   1        648.54        701.81        25.61 o                         
  -3   5   1         14.16          9.43         5.99 o                         
  -2   5   1        167.99        163.51        16.24 o                         
  -1   5   1          0.49         17.67         9.34 o                         
   0   5   1         31.40         27.86        18.00 o                         
   1   5   1        111.06        104.57         8.63 o                         
   2   5   1        768.73        788.22        35.31 o                         
   3   5   1         34.59         32.46         7.10 o                         
   4   5   1        280.15        279.59        16.46 o                         
   5   5   1          4.93         16.02         6.41 o                         
 -12   0   2         28.39         28.24         5.35 o                         
 -10   0   2        770.07        748.39        34.97 o                         
  -8   0   2       1050.58       1058.58        27.49 o                         
  -6   0   2        615.02        568.53        21.25 o                         
  -4   0   2         52.42         49.16         4.29 o                         
  -2   0   2        394.49        385.63        12.76 o                         
   0   0   2        399.77        332.54       194.32 o                         
   2   0   2        621.58        594.00        30.01 o                         
   4   0   2         94.14        144.75         7.17 o                         
   6   0   2        782.11        735.12        21.26 o                         
   8   0   2        917.55        956.71        48.34 o                         
  10   0   2         90.25         86.62         6.77 o                         
  12   0   2        386.04        398.69        29.58 o                         
 -13   1   2        124.76        125.10        22.22 o                         
 -12   1   2         83.79         88.83         5.96 o                         
 -11   1   2        210.96        195.46         8.55 o                         
 -10   1   2        147.68        145.52         5.14 o                         
  -9   1   2        758.80        784.72        15.20 o                         
  -8   1   2          4.65          1.10         2.52 o                         
  -7   1   2         29.30         23.53         4.30 o                         
  -6   1   2         16.59          9.16         2.14 o                         
  -5   1   2       1278.24       1300.93        25.96 o                         
  -4   1   2       1938.77       2126.55        39.69 o                         
  -3   1   2       3142.51       3215.61        66.69 o                         
  -2   1   2       7126.31       7318.02       131.68 o                         
  -1   1   2       2622.40       2765.27        41.79 o                         
   0   1   2        794.67        772.60        11.66 o                         
   1   1   2       1135.87       1129.20        17.14 o                         
   2   1   2        412.45        438.22         7.29 o                         
   3   1   2       2724.49       2630.41        42.35 o                         
   4   1   2        852.45        860.59        14.38 o                         
   5   1   2         23.14          5.27         1.83 o                         
   6   1   2         45.93         47.88         2.34 o                         
   7   1   2        818.95        827.12        13.00 o                         
   8   1   2          7.89          9.46         3.39 o                         
   9   1   2        398.35        424.27         9.29 o                         
  10   1   2        130.11        112.28         3.34 o                         
  11   1   2        384.68        370.60        12.18 o                         
  12   1   2          1.56         -4.29        14.75 o                         
 -13   2   2          7.15         -1.49         7.76 o                         
 -12   2   2        372.43        391.72        17.05 o                         
 -11   2   2         42.24         40.96         5.05 o                         
 -10   2   2        500.13        473.41        12.43 o                         
  -9   2   2          4.44          2.73         2.63 o                         
  -8   2   2         13.52          7.75         2.51 o                         
  -7   2   2        260.35        259.00         5.44 o                         
  -6   2   2       1067.70       1071.29        23.04 o                         
  -5   2   2         68.21         58.16         3.46 o                         
  -4   2   2       3023.72       3246.52        56.70 o                         
  -3   2   2        140.50        173.97         4.77 o                         
  -2   2   2        589.86        553.57         8.62 o                         
  -1   2   2       1072.31       1167.13        17.83 o                         
   0   2   2        458.46        408.69         7.13 o                         
   1   2   2        404.02        392.65         6.49 o                         
   2   2   2        445.62        452.15        11.01 o                         
   3   2   2        160.15        176.56         5.27 o                         
   4   2   2       1432.60       1410.62        23.30 o                         
   5   2   2          6.80          6.18         3.19 o                         
   6   2   2        172.73        176.86         5.05 o                         
   7   2   2        134.83        134.50         4.38 o                         
   8   2   2        125.82        126.81         6.29 o                         
   9   2   2         17.26         14.21         3.90 o                         
  10   2   2        492.19        503.36        70.36 o                         
  11   2   2          5.39         -2.49         3.62 o                         
  12   2   2         23.99         10.31        16.12 o                         
 -11   3   2         91.64         92.98        10.45 o                         
 -10   3   2          2.14          3.91         4.60 o                         
  -9   3   2        285.15        285.28         8.86 o                         
  -8   3   2          5.99          7.77         4.49 o                         
  -7   3   2        557.25        548.64        13.85 o                         
  -6   3   2         21.35         18.30         3.72 o                         
  -5   3   2        192.49        187.67         5.97 o                         
  -4   3   2         21.42         19.12         3.12 o                         
  -3   3   2        307.84        293.37         9.12 o                         
  -2   3   2         51.95         55.74         4.96 o                         
  -1   3   2       1835.70       1809.09        30.96 o                         
   0   3   2         36.62         36.68         3.61 o                         
   1   3   2       1355.55       1392.92        22.03 o                         
   2   3   2        625.51        660.62        11.40 o                         
   3   3   2          5.36          9.30         3.23 o                         
   4   3   2         78.33         85.76         3.66 o                         
   5   3   2        290.38        279.58         7.68 o                         
   6   3   2          0.01         -3.97         5.07 o                         
   7   3   2        707.23        704.51        18.96 o                         
   8   3   2        378.88        365.81        30.26 o                         
   9   3   2         41.14         30.96         7.64 o                         
  10   3   2         65.81         62.39         8.10 o                         
  -9   4   2          0.36          0.06         5.91 o                         
  -8   4   2        104.86         94.08         6.38 o                         
  -7   4   2         22.44         11.26        12.03 o                         
  -6   4   2        263.32        256.53         9.90 o                         
  -5   4   2        189.07        172.05         7.79 o                         
  -4   4   2          1.77          9.02         5.71 o                         
  -3   4   2          2.88         -2.91         4.77 o                         
  -2   4   2        238.79        204.22        10.80 o                         
  -1   4   2         53.05         49.25         4.35 o                         
   0   4   2       1302.26       1372.57        76.88 o                         
   1   4   2          1.64          0.57         4.22 o                         
   2   4   2        212.80        197.13         5.84 o                         
   3   4   2          2.37         -2.08         4.45 o                         
   4   4   2        264.18        269.24        21.52 o                         
   5   4   2          3.40          5.67         4.44 o                         
   6   4   2        248.68        264.86        12.39 o                         
   7   4   2          5.08         -1.03         8.11 o                         
   8   4   2         24.69         20.71         6.67 o                         
  -5   5   2         43.05         43.80         8.06 o                         
  -4   5   2          4.00          2.26         6.12 o                         
  -3   5   2        340.41        387.68        45.16 o                         
  -2   5   2          7.48          1.10        10.75 o                         
  -1   5   2         47.09         42.53         8.30 o                         
   0   5   2        179.89        194.12        26.55 o                         
   1   5   2        325.91        305.01        16.22 o                         
   2   5   2         14.87         18.95        10.34 o                         
   3   5   2        537.22        579.49        21.74 o                         
   4   5   2          5.18          4.75         6.74 o                         
 -13   0   3        152.30        171.33        18.76 o                         
 -11   0   3         10.00          6.88         4.22 o                         
  -9   0   3         52.79         51.67         5.99 o                         
  -7   0   3       1440.27       1406.62        36.07 o                         
  -5   0   3          8.52          5.60         2.75 o                         
  -3   0   3        130.02        123.89         9.67 o                         
  -1   0   3      16308.01      14590.15       543.46 o                         
   1   0   3         13.43         19.66         3.77 o                         
   3   0   3          6.92         16.45         7.39 o                         
   5   0   3       2043.93       2008.40        54.16 o                         
   7   0   3       1026.25       1019.96        27.79 o                         
   9   0   3       1017.76        924.95        30.14 o                         
  11   0   3        206.55        205.70        17.06 o                         
 -13   1   3          0.28         -1.64         4.62 o                         
 -12   1   3         68.26         74.51         6.22 o                         
 -11   1   3          0.33          2.33         2.83 o                         
 -10   1   3          4.00         -5.31         5.31 o                         
  -9   1   3       1264.18       1257.50        27.53 o                         
  -8   1   3        513.47        539.10        13.30 o                         
  -7   1   3        745.13        769.89        16.49 o                         
  -6   1   3        732.77        773.73        17.69 o                         
  -5   1   3        439.54        473.20        10.04 o                         
  -4   1   3        780.21        703.24        15.19 o                         
  -3   1   3         48.27         47.84         5.50 o                         
  -2   1   3       1075.05       1104.53        20.93 o                         
  -1   1   3       2016.42       2174.08        34.35 o                         
   0   1   3       1130.74       1118.97        15.89 o                         
   1   1   3         47.81         54.31         2.11 o                         
   2   1   3       1660.12       1561.52        28.36 o                         
   3   1   3       1941.90       2014.12        32.99 o                         
   4   1   3        482.40        466.02         8.19 o                         
   5   1   3        258.20        264.71         4.79 o                         
   6   1   3        268.13        267.56         5.03 o                         
   7   1   3        144.46        137.09         5.51 o                         
   8   1   3        509.92        515.06        10.99 o                         
   9   1   3         35.94         35.84         2.50 o                         
  10   1   3        662.91        646.96        17.48 o                         
  11   1   3         42.72         37.50         7.53 o                         
  12   1   3        196.68        203.67        13.47 o                         
 -13   2   3         45.69         46.54         6.03 o                         
 -12   2   3          7.89          2.21         4.81 o                         
 -11   2   3        385.34        406.39        15.21 o                         
 -10   2   3        154.53        140.16         6.10 o                         
  -9   2   3         77.96         74.86         3.58 o                         
  -8   2   3          3.36          5.21         4.53 o                         
  -7   2   3        953.04        950.15        23.09 o                         
  -6   2   3          4.99          5.62         3.70 o                         
  -5   2   3       1643.74       1625.55        30.55 o                         
  -4   2   3        601.18        670.05        12.47 o                         
  -3   2   3         55.64         32.83         2.83 o                         
  -2   2   3        185.86        184.76         3.79 o                         
  -1   2   3        898.49        864.59        12.99 o                         
   0   2   3        155.33        163.51         4.42 o                         
   1   2   3       1430.86       1374.24        19.40 o                         
   2   2   3         47.34         45.32         2.92 o                         
   3   2   3       2066.21       2168.77        34.93 o                         
   4   2   3         75.71         77.97         3.57 o                         
   5   2   3        668.92        659.88        17.73 o                         
   6   2   3          9.58          8.73         3.75 o                         
   7   2   3          1.45          0.53         2.74 o                         
   8   2   3         63.32         60.05         2.88 o                         
   9   2   3        504.96        509.36        13.50 o                         
  10   2   3          0.68          1.58         4.73 o                         
  11   2   3        266.67        304.87        23.26 o                         
 -11   3   3          5.12          0.81         6.23 o                         
 -10   3   3        407.07        434.24        16.22 o                         
  -9   3   3         49.75         41.76         7.75 o                         
  -8   3   3        341.56        335.36        10.21 o                         
  -7   3   3         24.91         22.57         4.64 o                         
  -6   3   3        318.15        335.41         9.66 o                         
  -5   3   3         89.71         86.84         3.93 o                         
  -4   3   3        495.09        462.41         9.99 o                         
  -3   3   3          7.30          5.25         2.76 o                         
  -2   3   3        538.96        542.02        18.41 o                         
  -1   3   3         49.88         52.40         3.50 o                         
   0   3   3       1626.27       1620.99        26.59 o                         
   1   3   3          8.46         11.12         4.24 o                         
   2   3   3        567.63        583.39        13.93 o                         
   3   3   3         48.05         42.79         3.97 o                         
   4   3   3        393.29        414.68        13.31 o                         
   5   3   3        155.96        159.42         5.14 o                         
   6   3   3       1971.46       2006.26        42.86 o                         
   7   3   3        229.33        226.06         6.40 o                         
   8   3   3        207.24        207.93         8.15 o                         
   9   3   3         11.48          8.35         7.02 o                         
  10   3   3         10.80          1.86         4.89 o                         
  -9   4   3         53.70         59.35         6.71 o                         
  -8   4   3         37.49         39.45         7.09 o                         
  -7   4   3         42.59         56.21        18.57 o                         
  -6   4   3         44.83         34.58         7.29 o                         
  -5   4   3        128.72        133.54         9.19 o                         
  -4   4   3         61.53         55.63         8.33 o                         
  -3   4   3        134.06        141.85        26.38 o                         
  -2   4   3         71.11         49.39         4.50 o                         
  -1   4   3        562.76        545.70        20.89 o                         
   0   4   3        658.40        685.12        24.75 o                         
   1   4   3         73.64         65.12         6.15 o                         
   2   4   3         23.57         16.82         3.98 o                         
   3   4   3        142.91        152.16        19.61 o                         
   4   4   3          9.30          2.69         4.51 o                         
   5   4   3        828.09        837.06        35.59 o                         
   6   4   3        420.85        407.49        18.12 o                         
   7   4   3        269.43        279.01        12.63 o                         
   8   4   3          0.80         10.30         8.38 o                         
  -5   5   3         14.90          7.63         9.80 o                         
  -4   5   3        205.47        187.54        16.18 o                         
  -3   5   3          0.69         -0.04         6.68 o                         
  -2   5   3         59.16         78.73         9.65 o                         
  -1   5   3         98.98         84.83        21.28 o                         
   0   5   3          7.67         14.50         8.30 o                         
   1   5   3         91.24         89.99         9.54 o                         
   2   5   3        163.80        169.69        10.82 o                         
   3   5   3          0.36         -0.92         7.92 o                         
   4   5   3        134.59        154.87        10.33 o                         
 -14   0   4         80.43         78.32        11.16 o                         
 -12   0   4        167.27        162.65        12.76 o                         
 -10   0   4         29.59         32.68         3.99 o                         
  -8   0   4        551.34        575.85        15.64 o                         
  -6   0   4        773.16        691.61        16.47 o                         
  -4   0   4        544.70        527.27        17.09 o                         
  -2   0   4       2915.93       2686.19        85.79 o                         
   0   0   4       1662.29       1546.12        33.69 o                         
   2   0   4        126.92        137.41         5.98 o                         
   4   0   4       2754.33       2790.98        86.36 o                         
   6   0   4        894.35        918.00        33.76 o                         
   8   0   4         28.79         30.31         5.78 o                         
  10   0   4          1.12         11.55        21.73 o                         
  12   0   4        116.10        142.24        16.71 o                         
 -13   1   4        160.72        166.89        11.22 o                         
 -12   1   4         53.04         41.55         6.90 o                         
 -11   1   4         45.97         46.34         7.85 o                         
 -10   1   4         45.62         41.39         3.53 o                         
  -9   1   4        964.58        949.77        23.38 o                         
  -8   1   4        704.45        715.40        15.74 o                         
  -7   1   4        497.11        471.80        10.39 o                         
  -6   1   4          0.00         -3.34         3.34 o                         
  -5   1   4        416.65        345.05         8.73 o                         
  -4   1   4          2.63          0.84         3.63 o                         
  -3   1   4       3924.16       3935.58        89.25 o                         
  -2   1   4       7285.01       7748.86       135.93 o                         
  -1   1   4       2647.09       2735.99        43.81 o                         
   0   1   4         17.40         27.73         3.87 o                         
   1   1   4       3716.70       3741.99        56.22 o                         
   2   1   4       1082.87       1188.07        17.68 o                         
   3   1   4       2446.19       2509.19        38.33 o                         
   4   1   4        269.43        312.54         5.63 o                         
   5   1   4       1021.54       1014.49        17.57 o                         
   6   1   4         91.14         88.26         5.00 o                         
   7   1   4        734.89        718.48        13.31 o                         
   8   1   4         20.88         22.84         1.61 o                         
   9   1   4        207.00        196.35         5.18 o                         
  10   1   4         60.63         49.55         5.77 o                         
  11   1   4        150.98        165.39        23.13 o                         
  12   1   4          2.91        -10.15        10.15 o                         
 -13   2   4         34.24         45.00         6.75 o                         
 -12   2   4        120.37        141.23        10.38 o                         
 -11   2   4         22.09         19.80         5.52 o                         
 -10   2   4        434.06        453.04        13.57 o                         
  -9   2   4          0.12         -3.27         3.27 o                         
  -8   2   4        696.66        684.64        15.55 o                         
  -7   2   4          9.59          2.71         3.15 o                         
  -6   2   4        598.29        606.72        11.71 o                         
  -5   2   4        315.09        343.90         6.69 o                         
  -4   2   4       2245.43       2282.57        38.00 o                         
  -3   2   4       1304.72       1303.43        19.42 o                         
  -2   2   4       4520.28       4562.03        71.30 o                         
  -1   2   4          5.08          9.32         3.12 o                         
   0   2   4       1864.85       1876.47        26.71 o                         
   1   2   4        260.08        305.30         5.90 o                         
   2   2   4       3583.36       3807.82        61.46 o                         
   3   2   4        243.71        237.90         6.33 o                         
   4   2   4       1692.24       1731.22        28.63 o                         
   5   2   4        116.93        119.69         6.79 o                         
   6   2   4        298.32        313.63         7.01 o                         
   7   2   4        614.66        621.54        13.04 o                         
   8   2   4       1618.62       1707.39        40.50 o                         
   9   2   4          0.06          0.52         5.32 o                         
  10   2   4        561.12        597.29        23.90 o                         
  11   2   4          3.24         -2.97         7.23 o                         
 -11   3   4         30.11         29.72         5.09 o                         
 -10   3   4         12.49         13.10         5.44 o                         
  -9   3   4        564.18        560.90        25.04 o                         
  -8   3   4          1.75          3.69         2.02 o                         
  -7   3   4         94.97         90.73         5.68 o                         
  -6   3   4          0.02         -1.32        10.92 o                         
  -5   3   4        565.35        540.75        12.05 o                         
  -4   3   4         24.19         17.46         3.33 o                         
  -3   3   4       1289.15       1268.24        22.66 o                         
  -2   3   4          0.00          3.17         3.61 o                         
  -1   3   4         99.51         98.17         6.55 o                         
   0   3   4         99.85         98.52         4.63 o                         
   1   3   4        850.28        857.30        15.37 o                         
   2   3   4         35.65         33.19         3.24 o                         
   3   3   4        346.83        323.79         6.90 o                         
   4   3   4          3.98          1.15         3.77 o                         
   5   3   4        220.73        223.30         6.51 o                         
   6   3   4        369.25        364.50        10.10 o                         
   7   3   4        973.82       1000.96        25.50 o                         
   8   3   4         63.39         70.78         7.37 o                         
   9   3   4        141.41        156.54        33.33 o                         
  10   3   4         20.93         21.51         5.05 o                         
  -9   4   4         29.10         32.86         5.82 o                         
  -8   4   4        183.48        169.93        17.36 o                         
  -7   4   4         16.46         12.61        16.87 o                         
  -6   4   4        451.12        470.88        36.48 o                         
  -5   4   4         85.63         69.49         5.94 o                         
  -4   4   4        170.81        153.33         8.86 o                         
  -3   4   4         21.56         20.67         3.91 o                         
  -2   4   4         33.02         26.61         5.38 o                         
  -1   4   4        228.71        207.82         7.64 o                         
   0   4   4          1.20          0.90         8.49 o                         
   1   4   4         17.55         16.79         3.77 o                         
   2   4   4        126.34        155.49        40.14 o                         
   3   4   4         81.83         76.75        10.07 o                         
   4   4   4        218.42        199.79         9.77 o                         
   5   4   4        129.99        136.18         8.45 o                         
   6   4   4          9.75         12.47         5.34 o                         
   7   4   4          2.70         -4.41         4.41 o                         
  -5   5   4        291.81        231.26        20.31 o                         
  -4   5   4          0.34         -2.61        14.52 o                         
  -3   5   4        113.26        118.12        23.04 o                         
  -2   5   4          7.18          9.70         7.41 o                         
  -1   5   4          0.88         -5.97         9.48 o                         
   0   5   4          1.36         -6.52         8.16 o                         
   1   5   4        160.14        180.19        13.05 o                         
   2   5   4          1.73          1.42         6.35 o                         
   3   5   4        148.95        144.21        12.39 o                         
 -13   0   5        550.07        611.58        43.66 o                         
 -11   0   5       3620.03       3998.51       133.80 o                         
  -9   0   5        687.90        702.73        43.24 o                         
  -7   0   5        934.17        898.51        23.67 o                         
  -5   0   5       3901.98       3946.81       111.49 o                         
  -3   0   5       1379.49       1246.96        48.55 o                         
  -1   0   5       3859.78       3705.86       100.50 o                         
   1   0   5       1072.26       1006.23        27.13 o                         
   3   0   5         60.82         81.36        11.95 o                         
   5   0   5       1310.47       1304.83        39.56 o                         
   7   0   5        281.99        272.78        13.41 o                         
   9   0   5          3.43          7.94         6.63 o                         
  11   0   5         93.48        114.24        11.04 o                         
 -13   1   5          0.10         -5.05         5.05 o                         
 -12   1   5        302.09        311.58        13.22 o                         
 -11   1   5         45.39         41.91         4.94 o                         
 -10   1   5       1419.83       1389.76        39.04 o                         
  -9   1   5        101.51         97.25         4.21 o                         
  -8   1   5        341.92        334.32         8.42 o                         
  -7   1   5        195.22        187.80         6.37 o                         
  -6   1   5       1021.72       1033.05        22.87 o                         
  -5   1   5       1188.94       1297.50        28.47 o                         
  -4   1   5       2776.11       2903.48        62.61 o                         
  -3   1   5        100.11        114.34         3.41 o                         
  -2   1   5         57.91         37.12         3.19 o                         
  -1   1   5       2095.49       2125.34        40.43 o                         
   0   1   5       2073.14       2020.20        32.60 o                         
   1   1   5          5.81          6.99         1.83 o                         
   2   1   5       1267.98       1175.50        16.97 o                         
   3   1   5         53.18         50.91         2.55 o                         
   4   1   5        405.55        403.15         7.52 o                         
   5   1   5        142.16        145.71         7.62 o                         
   6   1   5       1343.19       1415.34        28.87 o                         
   7   1   5         90.90         90.71         5.44 o                         
   8   1   5         51.60         61.60         3.48 o                         
   9   1   5        183.41        164.32         6.69 o                         
  10   1   5        151.55        164.55        12.31 o                         
  11   1   5          1.50          5.40         5.61 o                         
 -13   2   5          9.33          9.45         5.39 o                         
 -12   2   5        133.19        141.18        19.49 o                         
 -11   2   5         34.85         38.73         6.60 o                         
 -10   2   5         30.74         32.70         4.11 o                         
  -9   2   5         64.08         59.77         4.39 o                         
  -8   2   5        215.67        193.60        13.44 o                         
  -7   2   5        508.02        477.04        11.44 o                         
  -6   2   5        113.06        116.14         4.68 o                         
  -5   2   5        509.37        555.96        11.29 o                         
  -4   2   5         57.47         52.67         2.48 o                         
  -3   2   5        539.39        522.74         8.97 o                         
  -2   2   5        340.49        348.10         9.42 o                         
  -1   2   5        616.61        590.64        10.25 o                         
   0   2   5          0.81          2.10         4.08 o                         
   1   2   5        560.15        539.80         8.86 o                         
   2   2   5        842.99        912.59        15.83 o                         
   3   2   5       1992.57       2102.02        36.08 o                         
   4   2   5         44.86         42.02         4.81 o                         
   5   2   5        721.68        729.95        14.10 o                         
   6   2   5        278.25        266.63         7.43 o                         
   7   2   5        291.95        284.39         7.90 o                         
   8   2   5          5.44          3.13         3.06 o                         
   9   2   5        468.87        518.34        32.43 o                         
  10   2   5         17.05         11.82         7.44 o                         
  11   2   5        145.05        127.30        10.17 o                         
 -11   3   5         10.21         11.62         5.29 o                         
 -10   3   5        112.62        111.39        11.14 o                         
  -9   3   5        159.13        119.20        11.07 o                         
  -8   3   5        231.80        245.76        15.59 o                         
  -7   3   5        172.58        143.68         6.39 o                         
  -6   3   5        302.86        289.49        13.74 o                         
  -5   3   5        102.30         90.72         3.76 o                         
  -4   3   5       1107.46       1087.97        21.81 o                         
  -3   3   5          0.40          0.70         2.60 o                         
  -2   3   5        588.72        571.95        11.10 o                         
  -1   3   5        618.49        601.21        11.94 o                         
   0   3   5        811.45        828.47        14.13 o                         
   1   3   5          7.51          7.92         2.35 o                         
   2   3   5        595.97        565.26        10.19 o                         
   3   3   5         29.30         27.27         4.04 o                         
   4   3   5        180.73        164.21         4.83 o                         
   5   3   5        253.42        247.76         8.09 o                         
   6   3   5        465.99        441.26        16.25 o                         
   7   3   5          0.09         -0.64         4.14 o                         
   8   3   5        103.24        106.41         7.80 o                         
   9   3   5         16.59         13.43         6.14 o                         
  -9   4   5        126.82        119.75         8.47 o                         
  -8   4   5          0.55          8.84         6.50 o                         
  -7   4   5        512.38        494.54        18.08 o                         
  -6   4   5        197.75        174.72         8.32 o                         
  -5   4   5        198.57        191.03         7.30 o                         
  -4   4   5         36.22         35.76         6.20 o                         
  -3   4   5        388.03        388.21        14.46 o                         
  -2   4   5         47.85         45.42         6.07 o                         
  -1   4   5        965.32        987.70        41.22 o                         
   0   4   5        101.06         99.45         6.01 o                         
   1   4   5        278.62        282.25        10.63 o                         
   2   4   5        226.46        223.22        14.93 o                         
   3   4   5         88.42         85.10         6.57 o                         
   4   4   5        224.00        239.13        10.01 o                         
   5   4   5          2.45         11.48        10.05 o                         
   6   4   5          0.83          4.54         8.82 o                         
   7   4   5         51.38         53.52         9.38 o                         
  -4   5   5        113.16        126.50        16.01 o                         
  -3   5   5          2.65        -12.81        13.09 o                         
  -2   5   5         45.37         44.21        10.92 o                         
  -1   5   5        130.55        133.04        21.76 o                         
   0   5   5        309.09        312.26        17.88 o                         
   1   5   5          0.08         -8.92         8.92 o                         
   2   5   5        132.71        137.28        11.13 o                         
 -14   0   6        139.81        131.78        14.44 o                         
 -12   0   6        684.86        738.07        37.98 o                         
 -10   0   6         34.86         43.53         9.29 o                         
  -8   0   6        547.52        558.15        19.44 o                         
  -6   0   6       4140.57       4244.99       130.45 o                         
  -4   0   6       3419.68       3249.82        86.42 o                         
  -2   0   6        786.65        683.03        19.86 o                         
   0   0   6         46.68         22.31         2.42 o                         
   2   0   6       1852.21       1809.55        48.96 o                         
   4   0   6        776.63        764.83        22.95 o                         
   6   0   6        203.61        193.61        13.51 o                         
   8   0   6        657.03        640.98        28.78 o                         
  10   0   6        121.71        107.70         8.49 o                         
 -13   1   6        162.86        140.87        10.52 o                         
 -12   1   6          0.10          2.39         5.20 o                         
 -11   1   6        156.92        146.64         7.06 o                         
 -10   1   6         50.57         35.91         4.40 o                         
  -9   1   6        678.21        644.10        22.64 o                         
  -8   1   6         53.20         55.02         4.33 o                         
  -7   1   6        637.94        677.08        23.19 o                         
  -6   1   6         39.45         40.94         7.70 o                         
  -5   1   6       1382.85       1379.49        32.20 o                         
  -4   1   6        141.50        145.48         4.18 o                         
  -3   1   6        691.38        666.50        12.40 o                         
  -2   1   6       1273.25       1321.87        30.56 o                         
  -1   1   6        227.48        199.94         4.48 o                         
   0   1   6       1528.37       1661.63        26.35 o                         
   1   1   6        631.57        523.14         8.23 o                         
   2   1   6        726.29        737.85        12.26 o                         
   3   1   6        130.24        108.63         5.31 o                         
   4   1   6        144.97        137.03         3.54 o                         
   5   1   6        144.16        145.25         4.08 o                         
   6   1   6       1686.20       1760.25        39.31 o                         
   7   1   6        136.94        136.51         5.37 o                         
   8   1   6          5.86          3.32         3.02 o                         
   9   1   6        250.55        226.51         8.67 o                         
  10   1   6          0.80          2.33         7.34 o                         
  11   1   6        168.61        165.67         9.61 o                         
 -13   2   6          2.72          3.18         5.79 o                         
 -12   2   6        237.64        254.23        20.71 o                         
 -11   2   6          8.68         12.19         9.70 o                         
 -10   2   6         68.00         52.92         7.11 o                         
  -9   2   6        197.27        198.45        23.20 o                         
  -8   2   6        712.20        646.76        81.19 o                         
  -7   2   6          0.35         -2.96         2.96 o                         
  -6   2   6         93.50         86.95         4.59 o                         
  -5   2   6         37.01         32.44         3.77 o                         
  -4   2   6        202.08        217.66         5.15 o                         
  -3   2   6       1441.39       1480.92        23.93 o                         
  -2   2   6       1197.05       1168.39        18.83 o                         
  -1   2   6        104.08        100.14         3.81 o                         
   0   2   6        208.84        193.71         4.72 o                         
   1   2   6        172.71        184.42         6.39 o                         
   2   2   6         57.32         59.51         3.79 o                         
   3   2   6         49.64         59.36         3.66 o                         
   4   2   6        451.62        431.89         8.90 o                         
   5   2   6         12.79         11.80         2.03 o                         
   6   2   6         12.29         10.86         2.06 o                         
   7   2   6        105.76        101.98         4.40 o                         
   8   2   6        221.20        208.97        11.49 o                         
   9   2   6         58.37         48.47         7.29 o                         
  10   2   6        293.95        288.13        17.10 o                         
 -11   3   6        101.79        110.33         7.15 o                         
 -10   3   6         46.54         50.15         6.11 o                         
  -9   3   6         17.19         34.19        10.74 o                         
  -8   3   6         17.87          6.87         7.68 o                         
  -7   3   6        111.29        131.57         9.05 o                         
  -6   3   6         11.86          7.70         6.12 o                         
  -5   3   6        142.61        143.42         7.35 o                         
  -4   3   6        330.50        302.71        10.61 o                         
  -3   3   6        132.37        134.15         5.04 o                         
  -2   3   6        873.43        865.15        19.67 o                         
  -1   3   6        618.05        620.17        13.17 o                         
   0   3   6         31.18         26.76         2.93 o                         
   1   3   6        399.30        383.63         8.58 o                         
   2   3   6          2.45          3.06         3.17 o                         
   3   3   6        324.48        306.75         9.09 o                         
   4   3   6         81.82         74.05         5.14 o                         
   5   3   6        744.18        763.00        22.68 o                         
   6   3   6         22.83         15.53         3.46 o                         
   7   3   6         85.44        108.79        16.39 o                         
   8   3   6          0.17         12.11         8.75 o                         
   9   3   6         75.65         47.92        11.69 o                         
  -9   4   6         20.72         24.22         7.66 o                         
  -8   4   6        134.39        134.97        18.59 o                         
  -7   4   6          5.17         -2.51         7.91 o                         
  -6   4   6        200.94        204.32        14.05 o                         
  -5   4   6        122.28        108.69         7.37 o                         
  -4   4   6        138.28        141.51         8.52 o                         
  -3   4   6          6.22          4.73         5.95 o                         
  -2   4   6        912.09        947.28        28.73 o                         
  -1   4   6        127.02        112.46         6.80 o                         
   0   4   6        241.68        241.04        11.05 o                         
   1   4   6         99.56        102.19         6.47 o                         
   2   4   6        226.77        241.00         8.50 o                         
   3   4   6        104.77         91.92         8.46 o                         
   4   4   6        807.96        847.93        29.66 o                         
   5   4   6         64.83         64.93         8.16 o                         
   6   4   6        221.26        233.26        13.89 o                         
  -3   5   6        271.39        317.63        28.05 o                         
  -2   5   6         53.06         32.97         9.93 o                         
  -1   5   6        253.96        281.53        15.80 o                         
   0   5   6          6.05         10.11         9.48 o                         
   1   5   6        216.72        237.77        17.21 o                         
 -13   0   7         87.83        130.84        14.16 o                         
 -11   0   7          6.05          4.21         7.84 o                         
  -9   0   7        118.09        110.37         5.56 o                         
  -7   0   7        535.74        520.16        18.84 o                         
  -5   0   7        290.28        229.80         8.52 o                         
  -3   0   7       1287.53       1190.72        81.92 o                         
  -1   0   7        726.65        673.31        17.52 o                         
   1   0   7       2896.56       2913.12        70.77 o                         
   3   0   7       1694.30       1711.78        44.45 o                         
   5   0   7         77.68         79.28         6.12 o                         
   7   0   7        534.87        551.72        19.67 o                         
   9   0   7        374.51        383.92        18.32 o                         
  11   0   7         23.55          6.03        12.08 o                         
 -13   1   7        368.80        339.26        24.36 o                         
 -12   1   7         48.17         47.11        13.32 o                         
 -11   1   7        182.83        189.20         8.94 o                         
 -10   1   7        346.34        335.46        12.29 o                         
  -9   1   7         44.12         21.83         6.50 o                         
  -8   1   7        403.28        363.68        10.83 o                         
  -7   1   7         80.98         78.86         5.61 o                         
  -6   1   7         43.15         33.92         4.32 o                         
  -5   1   7        334.36        308.13         7.39 o                         
  -4   1   7       1110.78       1121.28        24.86 o                         
  -3   1   7         84.97         86.01         3.62 o                         
  -2   1   7        789.00        795.98        12.96 o                         
  -1   1   7          1.72         -0.37         2.22 o                         
   0   1   7       1587.49       1660.66        27.14 o                         
   1   1   7        419.54        439.33         9.88 o                         
   2   1   7        984.05        982.98        15.25 o                         
   3   1   7          0.50          6.87         3.84 o                         
   4   1   7        169.69        182.00         4.62 o                         
   5   1   7        653.57        661.70        14.15 o                         
   6   1   7        582.96        601.10        12.15 o                         
   7   1   7         77.72         66.92         5.16 o                         
   8   1   7        358.27        383.89        19.61 o                         
   9   1   7         47.08         40.43         7.97 o                         
  10   1   7        109.21        101.31        12.95 o                         
 -12   2   7         44.94         43.50         7.58 o                         
 -11   2   7         50.02         50.82         6.08 o                         
 -10   2   7         18.94         19.56         5.47 o                         
  -9   2   7        301.16        308.89        26.04 o                         
  -8   2   7          0.07         -7.27         7.27 o                         
  -7   2   7        269.55        302.74        23.05 o                         
  -6   2   7         12.33          9.97         3.57 o                         
  -5   2   7         78.56         72.57         4.83 o                         
  -4   2   7        214.44        217.09         5.68 o                         
  -3   2   7       1155.61       1147.36        24.55 o                         
  -2   2   7         21.27         21.72         3.61 o                         
  -1   2   7        441.88        437.38         8.37 o                         
   0   2   7         11.24         12.79         3.61 o                         
   1   2   7         35.97         41.50         3.03 o                         
   2   2   7         84.61         86.43         2.87 o                         
   3   2   7        397.90        394.63         8.08 o                         
   4   2   7          7.01          9.19         2.23 o                         
   5   2   7        412.30        411.25         9.17 o                         
   6   2   7          0.77          2.32         1.74 o                         
   7   2   7        641.77        646.10        20.80 o                         
   8   2   7        101.15         81.86         6.93 o                         
   9   2   7        152.39        132.49        10.31 o                         
  10   2   7         20.89          7.63         8.07 o                         
 -11   3   7         31.31         36.51         6.26 o                         
 -10   3   7        199.68        204.63        10.72 o                         
  -9   3   7        113.51         92.80         6.34 o                         
  -8   3   7          3.41         -4.77         4.77 o                         
  -7   3   7         25.90         23.33         4.06 o                         
  -6   3   7        450.50        480.84        15.33 o                         
  -5   3   7         33.02         34.42         4.19 o                         
  -4   3   7        336.44        329.55         9.52 o                         
  -3   3   7        311.44        315.74        10.39 o                         
  -2   3   7         94.47         82.92         3.67 o                         
  -1   3   7         25.09         26.07         3.26 o                         
   0   3   7        236.27        233.86         5.88 o                         
   1   3   7          0.69          5.98         3.32 o                         
   2   3   7        185.02        169.52         5.99 o                         
   3   3   7          0.02         -0.76         2.36 o                         
   4   3   7        103.85        109.67         4.46 o                         
   5   3   7         59.91         69.44         6.05 o                         
   6   3   7        376.95        359.51        12.92 o                         
   7   3   7          5.97          1.36         5.62 o                         
   8   3   7         49.31         60.48        11.69 o                         
  -8   4   7         60.43         65.10         8.98 o                         
  -7   4   7        190.28        217.66        10.14 o                         
  -6   4   7         49.46         46.35         6.02 o                         
  -5   4   7        127.37        136.17         7.36 o                         
  -4   4   7         17.42         22.30         6.22 o                         
  -3   4   7        113.02        112.92         6.61 o                         
  -2   4   7        469.39        515.65        16.56 o                         
  -1   4   7         80.26         89.30         6.25 o                         
   0   4   7          0.96          2.79         6.62 o                         
   1   4   7        254.67        258.55        14.49 o                         
   2   4   7         91.36         91.56        12.42 o                         
   3   4   7        473.81        505.54        20.58 o                         
   4   4   7        212.80        212.42        10.96 o                         
   5   4   7         93.31         97.96        10.58 o                         
   6   4   7         16.24         17.47         7.71 o                         
 -12   0   8        905.45        977.21        59.78 o                         
 -10   0   8          5.96          4.55         4.48 o                         
  -8   0   8        122.14        107.89        10.27 o                         
  -6   0   8       1621.51       1598.46        54.46 o                         
  -4   0   8        721.13        711.18        28.54 o                         
  -2   0   8       2672.78       2803.22        61.98 o                         
   0   0   8       2713.62       2802.82        56.71 o                         
   2   0   8       2264.62       2219.38        66.11 o                         
   4   0   8       2417.23       2520.96        76.12 o                         
   6   0   8       1032.54       1045.17        37.45 o                         
   8   0   8        621.55        674.06        28.71 o                         
  10   0   8        234.54        209.19        39.89 o                         
 -13   1   8          7.43          4.28        14.06 o                         
 -12   1   8          2.60          3.59         5.72 o                         
 -11   1   8        317.06        322.82        14.82 o                         
 -10   1   8         13.69         12.65         3.88 o                         
  -9   1   8        201.55        209.24        11.56 o                         
  -8   1   8         20.69         12.92         4.27 o                         
  -7   1   8        112.62         88.80         5.52 o                         
  -6   1   8        685.39        685.59        17.55 o                         
  -5   1   8        392.62        404.87        12.78 o                         
  -4   1   8          0.30          3.62         2.70 o                         
  -3   1   8        644.44        669.31        12.26 o                         
  -2   1   8        209.98        204.27         4.23 o                         
  -1   1   8       2453.28       2592.99        43.58 o                         
   0   1   8        373.27        370.44         7.00 o                         
   1   1   8        563.97        565.87        10.01 o                         
   2   1   8        165.42        176.48         7.02 o                         
   3   1   8        578.45        576.94        10.37 o                         
   4   1   8         25.08         29.71         3.81 o                         
   5   1   8       2266.10       2415.86        56.88 o                         
   6   1   8        113.01        110.04         6.66 o                         
   7   1   8        191.71        192.17         7.45 o                         
   8   1   8        112.82         97.93         7.21 o                         
   9   1   8        128.81        119.10         9.82 o                         
  10   1   8          4.99          2.06         7.75 o                         
 -12   2   8         32.29         22.02         7.61 o                         
 -11   2   8          0.05         -2.03         5.66 o                         
 -10   2   8        322.57        337.15        26.57 o                         
  -9   2   8          8.85         14.41         6.28 o                         
  -8   2   8        579.42        567.54        24.81 o                         
  -7   2   8         34.18         26.38         7.83 o                         
  -6   2   8         50.47         46.71         4.00 o                         
  -5   2   8        172.81        167.36         5.81 o                         
  -4   2   8        177.59        170.08         7.65 o                         
  -3   2   8         90.53         98.14         4.64 o                         
  -2   2   8        893.05        884.33        17.13 o                         
  -1   2   8         46.74         29.97         5.11 o                         
   0   2   8        194.17        183.77         5.59 o                         
   1   2   8        259.00        268.04         7.46 o                         
   2   2   8        275.68        289.48         6.44 o                         
   3   2   8         88.04         92.24         4.94 o                         
   4   2   8        374.13        363.55         8.31 o                         
   5   2   8        235.80        224.70         7.97 o                         
   6   2   8        198.75        203.67         6.62 o                         
   7   2   8          6.00          5.69         3.62 o                         
   8   2   8         46.25         43.84         5.42 o                         
   9   2   8         19.96         13.32         7.43 o                         
 -11   3   8        303.29        331.24        16.13 o                         
 -10   3   8          1.38          3.71         9.18 o                         
  -9   3   8         77.02         90.03         8.07 o                         
  -8   3   8          2.16          3.87         4.97 o                         
  -7   3   8        432.95        448.45        18.21 o                         
  -6   3   8        252.65        241.95         9.27 o                         
  -5   3   8       1896.58       1895.71        61.02 o                         
  -4   3   8        610.60        599.28        21.59 o                         
  -3   3   8         18.75         14.26         6.49 o                         
  -2   3   8          3.33         -0.39         3.71 o                         
  -1   3   8        206.23        204.73        11.04 o                         
   0   3   8         58.48         59.05         3.85 o                         
   1   3   8       1137.71       1188.50        24.20 o                         
   2   3   8        375.22        331.21         9.39 o                         
   3   3   8         28.14         31.89         5.12 o                         
   4   3   8          0.40         -0.34         3.36 o                         
   5   3   8         95.88         92.68         5.95 o                         
   6   3   8          0.01         -2.46         7.78 o                         
   7   3   8        152.10        153.48        10.45 o                         
  -8   4   8        145.70        132.90        10.40 o                         
  -7   4   8         10.95          4.61        11.13 o                         
  -6   4   8        467.55        476.74        34.41 o                         
  -5   4   8        108.35         95.78        10.16 o                         
  -4   4   8        428.79        427.30        17.53 o                         
  -3   4   8         17.90         26.98         5.24 o                         
  -2   4   8        246.08        250.24        11.29 o                         
  -1   4   8         23.26         26.75         5.96 o                         
   0   4   8        218.20        228.37        19.90 o                         
   1   4   8          3.20          4.25         5.15 o                         
   2   4   8        245.69        265.23        11.53 o                         
   3   4   8          4.00         -5.81         5.81 o                         
   4   4   8         34.25         29.70         5.77 o                         
   5   4   8         61.80         75.88        26.05 o                         
 -13   0   9        508.33        528.61        40.23 o                         
 -11   0   9         34.49         64.68        13.18 o                         
  -9   0   9          5.73          4.43        10.64 o                         
  -7   0   9       1770.42       1834.99       101.25 o                         
  -5   0   9        846.02        832.75        58.44 o                         
  -3   0   9          9.22         10.72         3.68 o                         
  -1   0   9          3.90          1.20         6.51 o                         
   1   0   9       1760.62       1727.57        38.63 o                         
   3   0   9       1765.71       1768.74        44.99 o                         
   5   0   9        163.08        178.37         8.94 o                         
   7   0   9        467.17        518.10        24.10 o                         
   9   0   9        625.39        710.84        42.55 o                         
 -13   1   9        200.74        209.63        16.46 o                         
 -12   1   9        304.02        299.19        18.83 o                         
 -11   1   9         11.77         27.47         9.52 o                         
 -10   1   9        558.81        547.61        23.99 o                         
  -9   1   9         11.57          4.11         7.50 o                         
  -8   1   9        361.53        331.70        17.15 o                         
  -7   1   9         65.17         56.07        11.15 o                         
  -6   1   9        735.99        726.65        15.01 o                         
  -5   1   9         38.22         34.17         3.33 o                         
  -4   1   9        700.44        719.35        13.69 o                         
  -3   1   9          0.00          3.48         4.44 o                         
  -2   1   9        815.19        798.54        14.16 o                         
  -1   1   9          0.28          2.24         1.79 o                         
   0   1   9        489.16        490.69         9.44 o                         
   1   1   9        415.35        417.21         7.87 o                         
   2   1   9        316.84        337.94         7.99 o                         
   3   1   9         24.35         21.22         2.23 o                         
   4   1   9       1127.65       1160.78        25.30 o                         
   5   1   9        144.16        138.56         5.49 o                         
   6   1   9        218.72        225.79         8.21 o                         
   7   1   9         76.56         76.41         5.87 o                         
   8   1   9        108.51        104.83         7.97 o                         
   9   1   9         47.28         34.91         6.48 o                         
 -12   2   9         36.51         44.70         7.12 o                         
 -11   2   9        295.07        269.21        15.58 o                         
 -10   2   9         90.00         60.99        14.06 o                         
  -9   2   9       1223.85       1202.60        51.98 o                         
  -8   2   9          2.57         -5.66         5.66 o                         
  -7   2   9        331.16        312.96        15.64 o                         
  -6   2   9          0.86         13.18         5.48 o                         
  -5   2   9        178.93        173.79         9.25 o                         
  -4   2   9        437.88        438.26        22.63 o                         
  -3   2   9       3825.10       4040.33        89.29 o                         
  -2   2   9         56.15         44.86         3.41 o                         
  -1   2   9        765.44        773.55        15.25 o                         
   0   2   9          0.62          3.16         4.33 o                         
   1   2   9         29.71         37.47         6.03 o                         
   2   2   9          3.95          4.31         2.87 o                         
   3   2   9        666.52        662.02        15.83 o                         
   4   2   9         13.53         10.82         1.97 o                         
   5   2   9         95.40         93.14         3.84 o                         
   6   2   9        110.76        103.02         5.29 o                         
   7   2   9        120.09        120.12         7.74 o                         
   8   2   9          0.70         -2.95        15.03 o                         
 -10   3   9         55.88         41.06         5.59 o                         
  -9   3   9          5.43          6.34         6.01 o                         
  -8   3   9        173.91        170.51         8.37 o                         
  -7   3   9          7.24          6.16         4.77 o                         
  -6   3   9        514.01        530.52        17.56 o                         
  -5   3   9         75.42         52.85         4.00 o                         
  -4   3   9        447.66        480.71        20.21 o                         
  -3   3   9        194.88        178.02        10.82 o                         
  -2   3   9        281.65        259.73        32.50 o                         
  -1   3   9         13.20         10.51         3.71 o                         
   0   3   9        736.22        744.26        18.91 o                         
   1   3   9         84.11         72.29         4.21 o                         
   2   3   9        516.99        532.11        15.78 o                         
   3   3   9         19.46         13.32         4.36 o                         
   4   3   9         83.97         81.51        10.37 o                         
   5   3   9         80.56         86.28         9.12 o                         
   6   3   9         34.31         47.71         6.56 o                         
   7   3   9          2.57        -10.20        11.69 o                         
  -7   4   9        126.41        123.38        11.12 o                         
  -6   4   9         56.20         57.92        10.35 o                         
  -5   4   9          5.87          6.12         7.33 o                         
  -4   4   9          0.00          4.71         6.14 o                         
  -3   4   9        192.77        190.54        12.12 o                         
  -2   4   9         28.76         24.08        16.01 o                         
  -1   4   9        134.06        138.04         7.69 o                         
   0   4   9         23.69         31.18         6.00 o                         
   1   4   9        299.82        316.11        16.54 o                         
   2   4   9         21.24         28.08         7.26 o                         
   3   4   9        281.92        285.04        12.96 o                         
   4   4   9         12.18         32.04        11.38 o                         
 -12   0  10        166.35        225.16        26.90 o                         
 -10   0  10         48.83         55.57        10.15 o                         
  -8   0  10        153.40        145.63        11.39 o                         
  -6   0  10        902.67        921.29        66.91 o                         
  -4   0  10        231.48        231.86        14.13 o                         
  -2   0  10        374.29        401.81        16.63 o                         
   0   0  10        933.91        951.49        25.12 o                         
   2   0  10        283.35        275.85         8.68 o                         
   4   0  10       1508.59       1583.05        56.32 o                         
   6   0  10        112.89        102.99         8.32 o                         
   8   0  10        453.21        466.27        27.46 o                         
 -12   1  10          1.27          2.35         8.05 o                         
 -11   1  10        392.09        380.94        22.90 o                         
 -10   1  10          0.57          2.97         5.90 o                         
  -9   1  10        264.42        273.86        15.19 o                         
  -8   1  10         25.77         13.64         7.70 o                         
  -7   1  10        203.66        210.27        14.94 o                         
  -6   1  10          4.86          2.20         2.64 o                         
  -5   1  10       1070.37       1039.88        20.64 o                         
  -4   1  10        346.49        335.85         8.93 o                         
  -3   1  10        162.21        155.27         5.34 o                         
  -2   1  10        100.45         93.97         3.18 o                         
  -1   1  10        460.00        458.27        10.07 o                         
   0   1  10         24.67         19.40         2.73 o                         
   1   1  10        371.12        373.59         7.01 o                         
   2   1  10        230.03        226.27         4.88 o                         
   3   1  10          6.10          2.41         1.99 o                         
   4   1  10          0.84         -0.14         3.01 o                         
   5   1  10        212.11        225.90         7.94 o                         
   6   1  10          2.94          5.07        11.78 o                         
   7   1  10        135.36        129.64         8.66 o                         
   8   1  10         78.17         55.68         5.62 o                         
 -12   2  10         22.23         24.83        14.00 o                         
 -11   2  10         24.58         16.40         9.38 o                         
 -10   2  10        343.80        317.07        18.55 o                         
  -9   2  10         64.81         53.08        16.57 o                         
  -8   2  10        627.33        645.07        27.72 o                         
  -7   2  10         17.25          4.75         8.62 o                         
  -6   2  10        124.73        131.01        10.49 o                         
  -5   2  10         86.24         77.92         4.74 o                         
  -4   2  10       1095.60       1106.22        21.17 o                         
  -3   2  10         58.44         53.11         7.35 o                         
  -2   2  10        959.50        962.59        21.09 o                         
  -1   2  10          1.26          0.89         3.27 o                         
   0   2  10        112.43        106.73         3.58 o                         
   1   2  10         65.29         50.15         2.84 o                         
   2   2  10        728.72        738.49        16.94 o                         
   3   2  10         58.24         49.00         3.06 o                         
   4   2  10        712.40        758.30        17.55 o                         
   5   2  10          0.71          4.95         3.27 o                         
   6   2  10        297.82        264.23        15.25 o                         
   7   2  10         21.54         20.25         7.43 o                         
 -10   3  10          2.10          8.14         8.61 o                         
  -9   3  10         35.89         33.57        13.05 o                         
  -8   3  10          0.79         -0.61        10.06 o                         
  -7   3  10        324.39        310.51        19.22 o                         
  -6   3  10         75.86         66.21         8.65 o                         
  -5   3  10        290.53        291.26        14.27 o                         
  -4   3  10          3.15          5.42         5.55 o                         
  -3   3  10          6.55         13.82         6.47 o                         
  -2   3  10          0.38          0.37         4.97 o                         
  -1   3  10        313.25        300.33        13.61 o                         
   0   3  10         45.36         41.35         8.13 o                         
   1   3  10        467.01        434.31        18.28 o                         
   2   3  10          5.15          4.52         5.49 o                         
   3   3  10        214.79        217.56        15.34 o                         
   4   3  10          0.05         -4.85        15.14 o                         
   5   3  10        121.74        123.15        15.97 o                         
   6   3  10         82.36         54.71        12.62 o                         
  -6   4  10          5.38        -10.23        13.46 o                         
  -5   4  10         82.88         86.22        11.01 o                         
  -4   4  10         81.48         88.58        12.63 o                         
  -3   4  10          3.54         -3.31         7.10 o                         
  -2   4  10        118.97        148.94         9.94 o                         
  -1   4  10         41.68         51.99         7.83 o                         
   0   4  10         39.96         39.43        14.38 o                         
   1   4  10         22.30         24.22         7.60 o                         
   2   4  10        163.24        157.54        13.00 o                         
 -11   0  11         10.99          6.84        12.81 o                         
  -9   0  11        152.50        171.54        13.46 o                         
  -7   0  11        577.52        620.67        31.01 o                         
  -5   0  11        237.63        234.46        14.82 o                         
  -3   0  11        151.13        175.76        12.64 o                         
  -1   0  11        276.95        313.77        12.32 o                         
   1   0  11        879.34        916.51        26.45 o                         
   3   0  11         69.76         66.72         6.10 o                         
   5   0  11         39.82         28.89         7.75 o                         
   7   0  11        394.60        375.51        25.09 o                         
 -12   1  11         47.14         57.02         7.67 o                         
 -11   1  11         58.28         58.38         8.45 o                         
 -10   1  11         94.50        105.46         8.19 o                         
  -9   1  11          8.05         10.42         8.80 o                         
  -8   1  11         46.33         42.26        13.07 o                         
  -7   1  11         29.06         32.72         2.93 o                         
  -6   1  11         99.00         90.70         5.42 o                         
  -5   1  11        486.37        475.50        11.92 o                         
  -4   1  11         87.25         83.86         3.73 o                         
  -3   1  11         85.98         83.60         3.57 o                         
  -2   1  11        770.69        771.28        14.88 o                         
  -1   1  11         30.32         25.72         3.08 o                         
   0   1  11        239.82        232.98         6.15 o                         
   1   1  11          0.18          7.70         2.52 o                         
   2   1  11         12.03          9.94         2.08 o                         
   3   1  11        112.50        103.06         3.35 o                         
   4   1  11        574.14        583.87        18.38 o                         
   5   1  11          5.10         19.46         4.89 o                         
   6   1  11         88.22         83.35         8.41 o                         
   7   1  11          1.76          0.50         5.44 o                         
 -11   2  11         61.98         70.86        10.50 o                         
 -10   2  11         47.65         40.31         8.20 o                         
  -9   2  11        172.80        178.83        12.29 o                         
  -8   2  11         72.99         61.90         7.32 o                         
  -7   2  11          5.26          0.11         8.62 o                         
  -6   2  11         38.01         43.34        14.24 o                         
  -5   2  11          1.47          2.04         2.09 o                         
  -4   2  11        217.26        193.89         9.64 o                         
  -3   2  11        627.52        618.07        17.06 o                         
  -2   2  11          5.12          0.01         3.02 o                         
  -1   2  11        350.95        356.60         8.95 o                         
   0   2  11          6.27         -0.54         2.87 o                         
   1   2  11         38.48         42.35         3.85 o                         
   2   2  11          4.58          3.24         3.16 o                         
   3   2  11        263.15        266.63         9.26 o                         
   4   2  11          0.13         -5.12         5.12 o                         
   5   2  11        354.76        380.28        19.94 o                         
   6   2  11         22.44          2.41        14.19 o                         
   7   2  11         58.57         47.58        11.44 o                         
  -9   3  11          7.22         24.52        11.02 o                         
  -8   3  11        145.68        170.06        13.72 o                         
  -7   3  11         73.62         92.70         9.26 o                         
  -6   3  11       1006.18       1064.00        44.28 o                         
  -5   3  11          2.08         -6.55         6.55 o                         
  -4   3  11          0.86         -4.07         9.90 o                         
  -3   3  11         10.38         24.12         6.69 o                         
  -2   3  11        137.78        137.52        10.05 o                         
  -1   3  11         10.61         10.81        10.04 o                         
   0   3  11        728.60        758.51        52.89 o                         
   1   3  11         19.91         13.65         5.71 o                         
   2   3  11         69.51         72.92         9.06 o                         
   3   3  11          9.19         15.68         7.98 o                         
   4   3  11        237.78        269.45        16.02 o                         
   5   3  11         29.04         11.47        16.60 o                         
  -5   4  11        298.24        284.99        18.48 o                         
  -4   4  11         25.51         33.67         8.21 o                         
  -3   4  11         55.16         51.53        11.72 o                         
  -2   4  11          1.82         21.28        11.97 o                         
  -1   4  11          9.67         21.01         7.44 o                         
   0   4  11          0.01         -8.11         8.11 o                         
 -12   0  12         34.23         46.04        14.24 o                         
 -10   0  12        126.46        145.80        16.97 o                         
  -8   0  12        455.52        491.77        32.03 o                         
  -6   0  12          3.09          3.01         6.92 o                         
  -4   0  12        149.22        134.91         6.50 o                         
  -2   0  12        189.83        196.19         8.04 o                         
   0   0  12        476.82        492.35        15.71 o                         
   2   0  12       1181.05       1188.86        39.16 o                         
   4   0  12         44.00         19.35        15.25 o                         
   6   0  12        158.47        150.22        13.70 o                         
 -12   1  12         26.55         27.07         8.45 o                         
 -11   1  12        214.21        206.76        14.56 o                         
 -10   1  12         39.97         31.50         7.70 o                         
  -9   1  12        176.47        194.69        12.06 o                         
  -8   1  12         81.81         80.45         9.07 o                         
  -7   1  12         86.60         70.02         7.12 o                         
  -6   1  12        202.31        190.32         9.17 o                         
  -5   1  12        153.63        147.99         4.86 o                         
  -4   1  12         50.32         49.35         3.25 o                         
  -3   1  12        798.88        788.66        16.00 o                         
  -2   1  12          9.63          8.69         2.33 o                         
  -1   1  12        273.08        280.26        10.82 o                         
   0   1  12        297.74        262.57         7.27 o                         
   1   1  12        125.00        134.56         5.31 o                         
   2   1  12        543.96        541.43        12.56 o                         
   3   1  12       1173.66       1159.75        37.37 o                         
   4   1  12         32.03         28.31         5.38 o                         
   5   1  12        301.64        309.37        15.60 o                         
   6   1  12          0.00         -1.51        12.42 o                         
   7   1  12         66.42         55.10         9.70 o                         
 -10   2  12        171.03        164.55        14.70 o                         
  -9   2  12          0.16          1.98         6.40 o                         
  -8   2  12         72.91         76.33        13.96 o                         
  -7   2  12          8.93         13.25        10.53 o                         
  -6   2  12         36.26         44.14         7.49 o                         
  -5   2  12         24.98         20.94         4.99 o                         
  -4   2  12       1349.42       1347.58        48.74 o                         
  -3   2  12        112.78         95.95         6.92 o                         
  -2   2  12        296.02        306.92        15.33 o                         
  -1   2  12          0.61          1.40         3.91 o                         
   0   2  12         19.08         23.08         4.52 o                         
   1   2  12         69.33         63.96         3.76 o                         
   2   2  12        599.25        613.74        16.20 o                         
   3   2  12         77.37         65.08         8.77 o                         
   4   2  12        478.12        515.09        26.34 o                         
   5   2  12         43.56         49.63        23.43 o                         
  -8   3  12         14.80         29.49         7.00 o                         
  -7   3  12        279.49        301.87        20.37 o                         
  -6   3  12          6.02         -2.54         7.27 o                         
  -5   3  12        230.56        237.05        34.10 o                         
  -4   3  12         10.69          1.01         6.39 o                         
  -3   3  12          9.95         22.16        16.18 o                         
  -2   3  12          6.35          2.98         5.96 o                         
  -1   3  12        409.92        417.84        23.20 o                         
   0   3  12          5.97         10.25         4.93 o                         
   1   3  12        336.98        400.29        18.24 o                         
   2   3  12          9.49         34.65        11.97 o                         
   3   3  12         28.10         26.94        11.80 o                         
 -11   0  13        238.67        246.07        22.89 o                         
  -9   0  13        251.90        276.23        21.18 o                         
  -7   0  13       1190.43       1322.71        49.14 o                         
  -5   0  13       1240.10       1383.76        75.80 o                         
  -3   0  13        144.19        141.38         8.74 o                         
  -1   0  13        689.80        697.93        23.47 o                         
   1   0  13        679.47        713.53        20.25 o                         
   3   0  13          3.32          7.46        19.13 o                         
   5   0  13        272.28        233.01        35.12 o                         
 -11   1  13         95.09         92.42        22.24 o                         
 -10   1  13        113.84        122.14        12.27 o                         
  -9   1  13          0.96          6.30         6.62 o                         
  -8   1  13        235.56        245.94        17.24 o                         
  -7   1  13          0.00         -1.37         5.60 o                         
  -6   1  13       1056.44       1095.87        29.56 o                         
  -5   1  13        275.07        262.57         9.93 o                         
  -4   1  13        217.46        216.11         6.55 o                         
  -3   1  13         69.32         60.71         3.11 o                         
  -2   1  13        364.48        347.37        12.14 o                         
  -1   1  13         53.09         53.84         3.46 o                         
   0   1  13        367.33        350.11        10.25 o                         
   1   1  13         20.98         31.01         3.82 o                         
   2   1  13        185.54        176.83         9.25 o                         
   3   1  13         27.59         24.92         7.47 o                         
   4   1  13        412.94        418.13        31.75 o                         
   5   1  13          6.95          2.75        12.17 o                         
 -10   2  13         45.89         47.44         8.26 o                         
  -9   2  13        188.74        171.65        14.60 o                         
  -8   2  13         19.67          8.06         8.48 o                         
  -7   2  13          3.93         11.46         9.25 o                         
  -6   2  13         87.49         86.45         9.70 o                         
  -5   2  13        275.81        283.64        14.21 o                         
  -4   2  13          1.91          4.43         4.31 o                         
  -3   2  13        162.84        166.38        15.57 o                         
  -2   2  13          8.38          3.33         6.15 o                         
  -1   2  13         49.67         44.18         7.26 o                         
   0   2  13         23.34         13.50         3.88 o                         
   1   2  13        605.69        562.85        24.38 o                         
   2   2  13         27.60         27.75         5.34 o                         
   3   2  13        255.73        241.21        15.35 o                         
   4   2  13          2.96         29.16        14.58 o                         
  -7   3  13          1.10          7.63         9.67 o                         
  -6   3  13        113.95        121.64        11.48 o                         
  -5   3  13         18.52         19.93         7.16 o                         
  -4   3  13         39.06         40.03         7.34 o                         
  -3   3  13          0.20         -1.80         6.49 o                         
  -2   3  13        147.59        150.67        11.52 o                         
  -1   3  13         41.77         51.25         6.94 o                         
   0   3  13        392.13        403.34        21.47 o                         
   1   3  13          0.45        -11.05        12.53 o                         
   2   3  13        109.45        115.34        15.96 o                         
 -10   0  14        177.49        154.93        19.89 o                         
  -8   0  14        618.88        692.32        53.53 o                         
  -6   0  14        644.34        656.24        48.35 o                         
  -4   0  14        213.79        228.75        12.08 o                         
  -2   0  14        450.36        489.36        18.39 o                         
   0   0  14       1364.87       1362.13        51.29 o                         
   2   0  14        132.72        143.63         8.65 o                         
   4   0  14         40.70         58.63        10.68 o                         
 -10   1  14         64.04         88.56        10.80 o                         
  -9   1  14         95.96         93.51        13.63 o                         
  -8   1  14         81.97         83.10         8.95 o                         
  -7   1  14        548.85        622.68        29.60 o                         
  -6   1  14         51.34         46.77        13.61 o                         
  -5   1  14         68.01         67.96         5.89 o                         
  -4   1  14        175.30        172.33         7.10 o                         
  -3   1  14        275.74        278.41        16.38 o                         
  -2   1  14          0.37          2.26         6.02 o                         
  -1   1  14        487.55        447.43        14.61 o                         
   0   1  14          0.01         -3.88         4.16 o                         
   1   1  14          8.65         14.00         4.39 o                         
   2   1  14        137.43        119.26        14.35 o                         
   3   1  14        139.24        119.69        13.98 o                         
   4   1  14         15.94          8.21        12.20 o                         
  -9   2  14          9.14         25.26         9.07 o                         
  -8   2  14         90.97        106.96        12.67 o                         
  -7   2  14         11.78         20.32         8.01 o                         
  -6   2  14          7.09         14.07         6.19 o                         
  -5   2  14         25.85         23.76         6.33 o                         
  -4   2  14        200.60        230.18        15.64 o                         
  -3   2  14          0.06          5.25         4.97 o                         
  -2   2  14         87.94         88.79         6.64 o                         
  -1   2  14         35.92         31.52         5.52 o                         
   0   2  14          4.47         -3.22         5.17 o                         
   1   2  14        230.40        222.34        27.38 o                         
   2   2  14          6.47          1.14         9.41 o                         
   3   2  14          2.43          3.15        20.77 o                         
  -5   3  14          4.30         22.24         7.37 o                         
  -4   3  14          2.78          4.08        15.53 o                         
  -3   3  14        136.05        143.71        10.82 o                         
  -2   3  14          0.70          9.31        14.00 o                         
  -1   3  14        110.73         93.74        11.29 o                         
  -9   0  15         13.83         11.30         9.81 o                         
  -7   0  15        365.64        346.38        28.79 o                         
  -5   0  15        141.00        134.76        18.94 o                         
  -3   0  15        140.11        132.59         8.90 o                         
  -1   0  15         60.83         68.11         6.72 o                         
   1   0  15        351.22        369.18        26.66 o                         
  -9   1  15         22.25         41.65         7.45 o                         
  -8   1  15         19.96         34.04         7.16 o                         
  -7   1  15         14.05          3.79         7.30 o                         
  -6   1  15          8.91         17.77         6.25 o                         
  -5   1  15         64.26         71.72        14.26 o                         
  -4   1  15        201.28        215.78        19.67 o                         
  -3   1  15        105.46         97.27         6.02 o                         
  -2   1  15        151.75        165.05        12.27 o                         
  -1   1  15        115.83        108.44         6.26 o                         
   0   1  15         37.35         38.52         7.37 o                         
   1   1  15         18.04         24.62        12.62 o                         
   2   1  15        256.80        234.20        14.77 o                         
   3   1  15         68.49         74.44        13.18 o                         
  -7   2  15        111.10        123.94        19.35 o                         
  -6   2  15          1.00          5.96         7.29 o                         
  -5   2  15        283.04        259.27        19.67 o                         
  -4   2  15         50.64         63.57        13.30 o                         
  -3   2  15         90.26         83.51        12.74 o                         
  -2   2  15          3.29          1.35         5.21 o                         
  -1   2  15         15.58         18.74         4.95 o                         
   0   2  15         31.67         25.32         7.45 o                         
   1   2  15        157.35        137.90        16.52 o                         
  -8   0  16          1.31         -2.97         9.25 o                         
  -6   0  16        195.42        222.85        31.98 o                         
  -4   0  16        124.04        110.18        15.87 o                         
  -2   0  16          7.50          3.57         6.11 o                         
   0   0  16        111.70        118.34        12.65 o                         
  -7   1  16        140.20        150.28        11.88 o                         
  -6   1  16          2.16          5.08         6.26 o                         
  -5   1  16         29.61         29.96         7.46 o                         
  -4   1  16         52.58         67.69        13.15 o                         
  -3   1  16         86.03         88.94        11.63 o                         
  -2   1  16          9.37          8.86         4.63 o                         
  -1   1  16         80.53         83.39         9.33 o                         
   0   1  16         23.34         29.19        12.59 o                         
   1   1  16        125.94        126.17        13.57 o                         
  -4   2  16         64.89         81.34        11.38 o                         
  -3   2  16          0.01          1.93         6.50 o                         
  -5   0  17        108.54        120.08        15.82 o                         
  -3   0  17        138.04        122.38         9.39 o                         
                                                                                
